# Supplementary material for: HMGN1 enhances CRISPR-directed dual-function A-to-G and C-to-G base editing
Source: Nat Commun. 2023 Apr 27;14:2430. doi: 10.1038/s41467-023-38193-2 (PMC10140177; doi:10.1038/s41467-023-38193-2)
Supplement: Supplementary file 4 — Supplementary Data 1 [file 41467_2023_38193_MOESM4_ESM.xlsx]

## Sheet: Table1
Supplementary Data 1: Clonging PCR oligos
Protein	Clone oligo (5’-3’)
SOX2-HMG	Oligo-up	CGCGTCAAGCGGCCCATGA
	Oligo-dn	CCGGTATTTATAATCCGGGTGCTCCT
CHD1	Oligo-up	GACATGGACAGCATCGGCG
	Oligo-dn	GCTAGGGCTCTTGGTGTTC
Histone H1	Oligo-up	AGCACCGACCACCCCAA
	Oligo-dn	GGGCTCGTCGGACTTGG
HMGB1	Oligo-up	GGCAAGGGCGACCCCAAGAA
	Oligo-dn	CTCGCCCTTGGGAGGAATAT
HMGN1	Oligo-up	ATGCCCAAGAGAAAGGTGA
	Oligo-dn	GTCGCTCTTGGCCTCCTT
TIP60	Oligo-up	GGGCCAGCGGGGTTGG
	Oligo-dn	ACTGAACTCGATGAGCAGC
SIRT1	Oligo-up	ATGGCGGACGAGGCGGC
	Oligo-dn	TGATTTGTTTGATGGATAGTTCATG
HDAC1	Oligo-up	ATGGCGCAGACGCAGGGCA
	Oligo-dn	GGCCAACTTGACCTCCTCC
HDAC2	Oligo-up	ATGGCGTACAGTCAAGGAGG
	Oligo-dn	GGGGTTGCTGAGCTGTT
KDM4A	Oligo-up	ATGGCTTCTGAGTCTGAAACTC
	Oligo-dn	CTCCATGATGGCCCGGT
EZH2	Oligo-up	TTGTGGGCTGCACACTGCAG
	Oligo-dn	CAGCTCTTCGCCAGTCTG
EHMT2	Oligo-up	AAAATCGGGAACTTGGAGATGG
	Oligo-dn	CCGGACGGGAATGATGTTGG
(SET domain) SETD2	Oligo-up	CTGGTTGGGCCCTCCTGT
	Oligo-dn	CCGGGATAAGCTGAGCAC
USP22	Oligo-up	ATGGTGTCCCGGCCAGA
	Oligo-dn	CTCGTATTCCAGGAACTGTTTGTG
RNF168	Oligo-up	ATGGCTCTACCCAAAGACGC
	Oligo-dn	CTTTGTGCATCTCTGAAAC
Ung1	Oligo-up	ATGTGGTGCATGCGGAGAC
	Oligo-dn	GGGGTCTTTAGACTCGGA
udgx	Oligo-up	ATGGCCGGAGCACAGGAT
	Oligo-dn	AGGTCTCACATCGGCAGC
