# Supplementary material for: HMGN1 enhances CRISPR-directed dual-function A-to-G and C-to-G base editing
Source: Nat Commun. 2023 Apr 27;14:2430. doi: 10.1038/s41467-023-38193-2 (PMC10140177; doi:10.1038/s41467-023-38193-2)
Supplement: Supplementary file 5 — Supplementary Data 2 [file 41467_2023_38193_MOESM5_ESM.xlsx]

## Sheet: Genome loci
Supplementary Data 2-1: Deep sequencing olgios of sgRNA
sgRNA	Target site sequence (5’-3’)	Deep sequencing oligo (5’-3’)
EMX1-site1	GCTAACTTACTGTGTAA|CCC	Oligo-up	AGATGGTTTGGACAGAGCTTCC
		Oligo-dn	TACCTTAAAGGGAAGGGACTAGGG
HEK4	GTACACTTGTGCAACCT|CAC	Oligo-up	ATTTCTGTCAACCCACTACAGC
		Oligo-dn	GGCACAAGAATAATAGACCCTGG
RP11-site1	GCAATCTGGGTGGAATG|GTT	Oligo-up	GTCCAGTGAGTATTGTCTAAGG
		Oligo-dn	GAGGTCTCCAATTGTCTACC
HIRA	GTATTCTAGAATGCAGG|GCA	Oligo-up	GTGTGGAAGATAGATGAG
		Oligo-dn	CTGCCATCACAATTCTAGTC
APE1	CCCCACAGAAAACTACG|GGC	Oligo-up	GCCTGGATTAAGAAGAAAGGATTAG
		Oligo-dn	GGAAGTGAAGGAACAGACATTTAG
ZWINT	TGAAACAAAACATACAA|TAG	Oligo-up	CGAAAACAGAAAGTGGGAAAGAT
		Oligo-dn	ACAGTGAGCTCATCTGACT
VISTA	GAACACAAAGCATAGAC|TGC	Oligo-up	GGCTGAGCTAACTGTGACAGCATGTG
		Oligo-dn	CCCAAGTGAGAAGCCAGTGGAATAC
TET2-site1	TTGCTCTGCTTCTTCTC|CCA	Oligo-up	ATCCCAACCTCCCACCTCG
		Oligo-dn	AGTGGAGACCTGGGCTGC
TET2-site2	CCTTTCTAACAAATCCT|AAA	Oligo-up	GCTGCTTTCGTAGAGAAGC
		Oligo-dn	GACACTACAGGGTTTGCT
TET2-site3	AGATTCTGAATGAGCAG|GAG	Oligo-up	TCGGGGTAAGCCAAGAAAG
		Oligo-dn	CTTGTCATGGTAATTAGCACTT
EMX1-site2	AAAGTACAAACGGCAGA|AGC	Oligo-up	CCAGTGGCTGCTCTGGGGG
		Oligo-dn	CGATGTCCTCCCCATTGGCCTG
PPP1R12C-site1	CAAAGTCCAGGACCGGC|TGG	Oligo-up	GGCCAGGCAGATAGACCAGACTG
		Oligo-dn	ACTCTCTTCCGCATTGGAGTCGC
PPP1R12C-site2	GGTCATACACTGGGCTG|GCC	Oligo-up	CGCTTGGCTGCTTCCACAT
		Oligo-dn	ACAACTGGGCTAGTCTGGGC
HEK3	GGCCCAGACTGAGCACG|TGA	Oligo-up	GGAAACGCCCATGCAATTAGTC
		Oligo-dn	CTTGTCAACCAGTATCCCGGTG
CTLA	CTCCCTCAAGCAGGCCC|CGC	Oligo-up	TTCCAGGGCAGCAGAAGAA
		Oligo-dn	GCAGATGTAGTGTTTCCACAGG
ZWINT	TGAAACAAAACATACAA|TAG	Oligo-up	CGAAAACAGAAAGTGGGAAAGAT
		Oligo-dn	ACAGTGAGCTCATCTGACT
TET2-site4	CAGGACTCACACGACTA|TTC	Oligo-up	GAAGGAGCCCAGAGAGAGA
		Oligo-dn	GCCTGAGAGAGCTCATCCA
RNF2	ATGACTAAGATGACTGC|CAA	Oligo-up	TTCCAGCAATGTCTCAGGC
		Oligo-dn	GTATCCCAGTTTACACGTCTC
PPP1R12C-site3	GTCATACACTGGGCTGG|CCA	Oligo-up	CGCTTGGCTGCTTCCACAT
		Oligo-dn	ACAACTGGGCTAGTCTGGG
TET2-site5	TCATTCAGAATCTGAAG|CTC	Oligo-up	TCGGGGTAAGCCAAGAAAG
		Oligo-dn	CTTGTCATGGTAATTAGCACTT
HEK2	GTAGACAAAGATTTGCA|AAA	Oligo-up	GCGACTTGAGGAGATGATATGACAT
		Oligo-dn	CTTCTGCATAACATGATCCATGATGCTAG
RP11-site2	GAATACTAAGCATAGAC|TCC	Oligo-up	CTGAGATGCCCTCCATCTTCTCC
		Oligo-dn	TAGGTTTGCATAGACCTGCCCAC
EMX1-site3	GATTTCTTACTGAGTGA|TGA	Oligo-up	ACCTGGTTGCTCCAGGCT
		Oligo-dn	GGGACCCTAGTCATTCTTCCTGTG
FANCF	GCATACTAAGGCTGGTT|AAC	Oligo-up	GAATTTGCAGAAAATGAGAAACAAACTTTCTGAAC
		Oligo-dn	CCCTTTTTCTTTTAGTATGGTTTATTTTTCTAGGTTTTCT

## Sheet: Off-target site
Supplementary Data 2-2: Deep sequencing olgios of sgRNA On-target and Off-target site
sgRNA	Target site sequence (5’-3’)	Deep sequencing oligo (5’-3’)
EMX1-site1	GCTAACTTACTGTGTAACCC	Oligo-up	AGATGGTTTGGACAGAGCTTCC
		Oligo-dn	TACCTTAAAGGGAAGGGACTAGGG
EMX1-site1-OT1	GCTAACTTGCTGTGTGACCC	Oligo-up	TATGGTGGTGGTTGAATCAATCTATATTATGCTA
		Oligo-dn	ACATGTATTCTGCTCTTCTGTCCTCAC
EMX1-site1-OT2	CCTAACTTACTGTGTAAGCC	Oligo-up	CTGCAGGAGAAATAATCAGAGTTATAAAGTATATACCT
		Oligo-dn	GAAGGTCAAGGGATAGAAGGTTGCA
EMX1-site1-OT3	GCAATCTTACTCTGTCACCC	Oligo-up	CCTTGAGCCCAGGAGTAAGAGG
		Oligo-dn	GCATGGCCTTTGCCCTGAT
EMX1-site1-OT4	GCTTACTCACTGTGTATCCC	Oligo-up	GGGAGTTAGGAATTTGGGTTCTGAAGG
		Oligo-dn	GAGGCTTCATCTTAAATGGTTGTCAGGT
EMX1-site1-OT5	GGGTCACACAGCAAGTTAGA	Oligo-up	AGGAAAGTCCACAGAACACAGAAATAGTTAAAG
		Oligo-dn	TGCCATCATCAGACAACACTTTACAAAATG
EMX1-site1-OT6	GCTATTTAACTGTGTGACCC	Oligo-up	CTCTATGGTGCATGGTTTGAGGATATTATCTT
		Oligo-dn	GCTCAAAGGGATCTCAGGTTTCTTATCAC
HEK2	GAACACAAAGCATAGACTGC	Oligo-up	GGCTGAGCTAACTGTGACAGCATGTG
		Oligo-dn	CCCAAGTGAGAAGCCAGTGGAATAC
HEK2-OT1	GAACACAATGCATAGATTGC	Oligo-up	GTGTGGAGAGTGAGTAAGCCA
		Oligo-dn	ACGGTAGGATGATTTCAGGCA
HEK2-OT2	AAACATAAAGCATAGACTGC	Oligo-up	CACAAAGCAGTGTAGCTCAGG
		Oligo-dn	TTTTTGGTACTCGAGTGTTATTCAG
HEK3	GGCCCAGACTGAGCACGTGA	Oligo-up	GGAAACGCCCATGCAATTAGTC
		Oligo-dn	CTTGTCAACCAGTATCCCGGTG
HEK3-OT1	CACCCAGACTGAGCACGTGC	Oligo-up	TCCCCTGTTGACCTGGAGAA
		Oligo-dn	CACTGTACTTGCCCTGACCA
HEK3-OT2	GACACAGACTGGGCACGTGA	Oligo-up	TTGGTGTTGACAGGGAGCAA
		Oligo-dn	CTGAGATGTGGGCAGAAGGG
HEK3-OT3	AGCTCAGACTGAGCAAGTGA	Oligo-up	TGAGAGGGAACAGAAGGGCT
		Oligo-dn	GTCCAAAGGCCCAAGAACCT
R-loop1	GATGTTCCAATCAGTACGCA	Oligo-up	CTCAGCATCTTATCCGAGTGGAA
		Oligo-dn	CCCTACTTCCGCTTTCACC
R-loop2	CTCAGCATCTTATCCGAGTGGAA	Oligo-up	CACAGCACATGACGGAGGTT
		Oligo-dn	GTTTCTGTCATCCAAATACTCC
R-loop3	AGCATCTTATCCGAGTGGAA	Oligo-up	CAGGCCTCTGATTCCTCACTGA
		Oligo-dn	GGCCACTGACAACCACCCTTAA
