# Supplementary material for: HMGN1 enhances CRISPR-directed dual-function A-to-G and C-to-G base editing
Source: Nat Commun. 2023 Apr 27;14:2430. doi: 10.1038/s41467-023-38193-2 (PMC10140177; doi:10.1038/s41467-023-38193-2)
Supplement: Supplementary file 6 — Supplementary Data 3 [file 41467_2023_38193_MOESM6_ESM.xlsx]

## Sheet: Forward
Creation		Supplementary Data 3: Screened genes of GGBE targeted MNVs_Forward strand
	Seq	GG_n20-WT	AC_to_GG-Mutant	CHROMOSOME	SITE	h38_loc	gene_name_x
1	TCAAAAGAAACAAAAGAACAACAAATTAAGCCAAACACATATAAAAGGAACTGATAAAGATAAAAGCAGATATTAATTAAATAAAAAATAAATATGTAATT	AGGAACTGATAAAGATAAAAGCA	['AGGAGGTGATAAAGATAAAAGCA']	2	107084738	107084739	RGPD3
2	ATGCCTACCTCGCGGTGCTACTGTTGTGATTCAGGGGCTGGAATGAAAGACCTGAATATGTGACTAGCACACGCTCAATCAATGGCCCCTGCTGTTAGAAA	AAAGACCTGAATATGTGACTAGC	['AAAGGGCTGAATATGTGACTAGC']	3	13363132	13363133	NUP210
3	CACCTAGACCGGATTGCACTGGTGTAATTATAGCTCACTGTAGCCTCCAACTCCTGGGCTCAATTACTTCTCCTGCCTCAGCCTCTCAAGTAACTGGGACT	TCCAACTCCTGGGCTCAATTACT	['TCCAGGTCCTGGGCTCAATTACT']	4	15964572	15964573	FGFBP2
4	TAATCCCAGTTTGTGTGGCTAGAGGTAAGCAATATTCTTATAATTCAAGACAGAATAATATTCAAGACAGAAACAATGTAGTGTAGTAAATGGTATTATGA	CAAGACAGAATAATATTCAAGAC	['CAAGGGAGAATAATATTCAAGAC']	4	79832704	79832705	BMP2K
5	CACTGAGGGTTAACCACACAGCTCTGGGCAGGTCACTTCAGTTCTCCCAACCTCAGATTGCGAATCTGTATAATGCATATGGGAATCCCTGCTCTGCCTCC	CCCAACCTCAGATTGCGAATCTG	['CCCAGGCTCAGATTGCGAATCTG']	9	98209296	98209297	PTCH1
6	GGAGGATCGCTTGAACCCAAGGGATCAAGGCTACAGTGAGCCATGATCACACCACTGCATTCCAGCCTGGGCACAGAGTGAGACCCTGTCTCTAAAAATAA	ATCACACCACTGCATTCCAGCCT	['ATCACGGCACTGCATTCCAGCCT']	11	18290878	18290879	SAA1
7	TTACAGGCGCTGGCCACTACGCCTGGCTAATTTTTGTATTTTTAGTAGAGACGGGGTTTCATCATGTTGGTCAGGCTGGTGTCGAACTCCCGACCTCAGGT	TAGAGACGGGGTTTCATCATGTT	['TAGAGGGGGGGTTTCATCATGTT']	14	21360214	21360215	RNASE3
8	CACCATACCCAGCTAATTGTTTTAAAATATTTTTTAGAGATGGGGGTCTCACTATGTTGCCCAGGCTGGTCTTGAACTCTGGGTCTCAATCTATCCTCCAG	GTCTCACTATGTTGCCCAGGCTG	['GTCTCGGTATGTTGCCCAGGCTG']	15	45443358	45443359	DUOX1
9	TAGAATATCATGCAACAAGAAAAAGGAAGTACTAATGAGTACTAATAAGTACTCAAATGGACAGTTCTTATCATCCAGTTGAGTAAAAAAAGTAAATTGCA	TAAGTACTCAAATGGACAGTTCT	['TAAGTGGTCAAATGGACAGTTCT']	6	52617729	52617730	GSTA2
10	GCCCCCTGCCGCACCTCGCACCACAGCCTGGCCTCGTGGAGGCCGCCGGAACCCGCGGGGCCGAAGCACAGGCTGTCAGGGCGCACGCGGAGCACGCAGAC	CCGGAACCCGCGGGGCCGAAGCA	['CCGGAGGCCGCGGGGCCGAAGCA']	6	656809	656810	HUS1B
11	GGTACCCTATAAAGTTTCACATAAGAGATTCTTCCAAAGTGAGTATATTTACTTGGATTCTAAAGAGATACTTGGCTTAGAGCTCCCTCTGTTGGCTGAAA	TATTTACTTGGATTCTAAAGAGA	['TATTTGGTTGGATTCTAAAGAGA']	X	47030481	47030482	RBM10
12	TTGGGGAGAACAAGAGGCCCTTGCCCGGCGTGTCCAGAGCAAGTGGCATCATGCCCACGATGGCGCAGGGTCATGGGATGTGGCCCGAGGAGCCCATAACT	GCATCATGCCCACGATGGCGCAG	['GCATGGTGCCCACGATGGCGCAG']	13	113818898	113818899	PROZ
13	AGGGTGAAAATACTGCAAAGCCTTCCAAATAGAGAGGATAGTAAAATGCCATTTTAACTTGGTTTAAAATGCTTTCTTTAAATAGGTAAGCTGAGAAAACC	ATGCCATTTTAACTTGGTTTAAA	['ATGCGGTTTTAACTTGGTTTAAA']	15	22743295	22743296	GOLGA6L1
14	TTCTCCTGCCTCAGCCTCCCAAGTAGCTGGGATTACAGGTGTGTGCCACCATGCCCAACTAATTTTTGTATTTTTAGTAGAGATGAGGTTTTACCATATTG	CCACCATGCCCAACTAATTTTTG	['CCACGGTGCCCAACTAATTTTTG']	15	58853107	58853108	LIPC
15	AGATGGGAGAATGGCTTGAACCTGGGAGGTGGAGGTTGCAGTGAGCTGACATCACACCACTGCACTCTGGCCTGGGTGACAGAGCAAGACCTCGTCTTAAG	CTGACATCACACCACTGCACTCT	['CTGAGGTCACACCACTGCACTCT']	17	1639456	1639457	WDR81
16	TGGGCGTGGTGGCTCGTGCCTGTAATCCCAGCACTTTGGGAGGCTGAGGCAGGCAGGTCACCTGAGATCAGGAGTTTAAGACCAGCCTGGCCAACATGGTG	GAGGCAGGCAGGTCACCTGAGAT	['GAGGGGGGCAGGTCACCTGAGAT']	17	27284441	27284442	SEZ6
17	GCTGTGGGTGGTACCTGGCGGGACAGGAGGCCGTGGTACCAAGGTTGGCCAGCAAGGTCTTCTCCATCCTGTGGCACCTGCATGGAGCTCTTGGGAACAGA	TGGCCAGCAAGGTCTTCTCCATC	['TGGCGGGCAAGGTCTTCTCCATC']	19	6763715	6763716	SH2D3A
18	TGAAATCCCATCTCTACTAAAAATACAAAAAATTAGTTGGGCATGGTGGCACACACCTGTAATCCCAGCTACTCAGGAGGCTGAAGCAAGAGAATTGCTTG	GTGGCACACACCTGTAATCCCAG	['GTGGGGCACACCTGTAATCCCAG']	2	131220829	131220830	POTEI
19	AGACCGTTGCTCTGTCGCCAGACTGGAGTGCAGTGGGGCGATCTCGGCTCACTGCAACCTCTGCCTCCCGGGTTCAAGTGATTCTCCTGTCTCAGCCTCCC	GGCTCACTGCAACCTCTGCCTCC	['GGCTGGCTGCAACCTCTGCCTCC']	3	12200289	12200290	TIMP4
20	CCTGGGCGACAGAGCGAGACCCTGTCTCAGACAAAAACAAACAAACAAACAAACAAAAACATTAAATTATATAACTTAAATTGGTGAAAGGTATAGTATGT	CAAACAAACAAAAACATTAAATT	['CAAAGGAACAAAAACATTAAATT']	6	107097006	107097007	QRSL1
21	GAAGTATATCAATGAATAGAATAGACAAAGATCTTTGCCTTCATAGAGATCACATTCTAGCACACAACAATAAAGATAATAAATTATGTAAAATGTTAGAA	GAGATCACATTCTAGCACACAAC	['GAGATGGCATTCTAGCACACAAC']	1	152190348	152190349	HRNR
22	ACGTCACGAAGATACTCCTCGAGAAGAGCAGCTCCAAGACACATAATTGTCAGATTCACCAAAGTTGAAATGAACGAAAAAATGTTAAGTGCAGCCAGAGA	ATTGTCAGATTCACCAAAGTTGA	['ATTGTGGGATTCACCAAAGTTGA']	1	152692586	152692587	C1orf68
23	TTTATTCTTGATCTGTTGGTAGTTGAATATTTAAGTTTATGGGTTCAGCACATGATAGTTTTTGTAATTTAATATATGCCTTTTAAAAATTCAATGCATTT	CAGCACATGATAGTTTTTGTAAT	['CAGCAGGTGATAGTTTTTGTAAT']	1	91980445	91980446	CDC7
24	GTGAATTTTAGGTAGAGGTTGTTGGAGTCAAGGAAGTCAATGGGCTGAAGCACTGGATAGGCTATCCAGTTAAACAGCGAAGTCTCTTATGAGATGTAGAA	TGAAGCACTGGATAGGCTATCCA	['TGAAGGGCTGGATAGGCTATCCA']	11	6550002	6550003	DNHD1
25	TGTTGTTAAAAAATAAGCAGAGGTCAGACTACACAGTATCTTCTAGGTTACAATGAGTTTGAATTTCATTCAAATGGCTTTGGGGAACCACTGGAGAATTT	GGTTACAATGAGTTTGAATTTCA	['GGTTAGGATGAGTTTGAATTTCA']	12	319123	319124	SLC6A12
26	CTGCAGCTCCTGTATCTTTGCAGCTTTTCAAATCCTGCTTCTGTTATGACCACAGTCATATTTATTTGTGTTCTTGTCCATGATGAAAGAGAATTATTTTG	ATGACCACAGTCATATTTATTTG	['ATGACGGCAGTCATATTTATTTG']	13	42404687	42404688	VWA8
27	CAAGCTTACCTTTTCCTTTCTTTATTTTCTATCTCTGTAACATATCTTTTCATACCAGGAATGTGTAATATTGGCAACCTGACTTACCAAATAGAGTAGCT	CTTTTCATACCAGGAATGTGTAA	['CTTTTGGTACCAGGAATGTGTAA']	14	31926545	31926546	DTD2
28	TGGTTCATTCAGGGTCAGAATTCACCGGGCTGTGATCACATAGACAGACTCAGGCTTTATGAACTATAAAAATCTCAAAGGAACCCACCTCCTGGGACAGA	AGACTCAGGCTTTATGAACTATA	['AGACTGGGGCTTTATGAACTATA']	15	87217611	87217612	AGBL1
29	GTTCAGGAGTTCGACACCACCCTGGGCAACATAGCGAGACCACATCTCTACAAAAAAAATACAAAAATTAGCCCGGTGTGATGGCGCGCGCCTGTAGTCCC	CTCTACAAAAAAAATACAAAAAT	['CTCTAGGAAAAAAATACAAAAAT']	19	58003486	58003487	ZNF419
30	GATGGCCGCACTGGCAGCCATGCGGGCTGCAGCTGCGGGCCTGGGACACCCAGCCAGCCCCGGCGGCTCTGAGGATGGGCCCCCAGGCTCGGAGGAGGAGG	ACACCCAGCCAGCCCCGGCGGCT	['ACACCGGGCCAGCCCCGGCGGCT']	19	929751	929752	ARID3A
31	ATCTCGAGACACAGTGGAAAAGCAGAAAGGTGAGTGGGCAGGTGCAAAGGCAACCCGCTCTCACAGAGAGTGAGAACTCACTCCTTCAAGAGGGCATTCAT	AAAGGCAACCCGCTCTCACAGAG	['AAAGGGGACCCGCTCTCACAGAG']	2	233834973	233834974	NGEF
32	GAAATTCAATTATCATGTCCTAGAGAGAGATGGATGGTATTGCAAGAGTGCATAACCAGGAGGTGATGGAGTCTGGAAAGTCAAGGTCTGAGAGTTTGCTG	GAGTGCATAACCAGGAGGTGATG	['GAGTGGGTAACCAGGAGGTGATG']	3	9979736	9979737	CRELD1
33	TTAGGCAACTAAAATATAATCACCTTTTTCTTCTTTTGAACAGTAAAATTCAGATGACTTGGGGAAAAAAATTTTTAATTAGTATCTAGTATTTACCTGTG	AAATTCAGATGACTTGGGGAAAA	['AAATTGGGATGACTTGGGGAAAA']	6	21065448	21065449	CDKAL1
34	TTGCAAACAATGTGGACCCACCTGGAGTCCCATCGGGACTAGACAGCCTCCACTGGATTATACCGGATATGTGGGCATAGAGCCTATGCCAAGTTACTTGA	GCCTCCACTGGATTATACCGGAT	['GCCTCGGCTGGATTATACCGGAT']	6	47646840	47646841	GPR111
35	GAGGCAATTACCTGCAAATGATTCTCTCTTCTAGCTTCCAAAACTTACAGCATTATTTGGTGACTTTTGCTCACTTACTAATTCACGTATTTATTGAACAC	TACAGCATTATTTGGTGACTTTT	['TACAGGGTTATTTGGTGACTTTT']	7	142176376	142176377	TRBV7-4
36	TGTCTGATCTGGAATCCTTATGAGGATAGAGTTACTTTAATATCATAGGTCACTGTGATATAATAGTCATTTATTTAGCCAAAGTGATAACCAAAATATTT	TAGGTCACTGTGATATAATAGTC	['TAGGTGGCTGTGATATAATAGTC']	7	150555913	150555914	AOC1
37	AAAATTTTTCCAAATGTGAGGCCAGGCACAGTGGCTCACACTTGTAATCTCAGCACTTTTGGAGGCTGAGGCAAGTGGACTGCTTGAGCCCAGGAGTGTGG	AATCTCAGCACTTTTGGAGGCTG	['AATCTGGGCACTTTTGGAGGCTG']	8	144654253	144654254	MROH6
38	GGACAGAAAACCAAACACCACATGTTCTCACTTATAGGCGGGAATTCAACCATGAGATCACTTGGACACAGGGCAGGGAACATCACACACCGGGGTCTGTC	TCAACCATGAGATCACTTGGACA	['TCAACGGTGAGATCACTTGGACA']	X	140336527	140336528	SPANXC
39	GACAGCATTATTCACATCCTTGTGGAGGTGACCACAGCCCCGGGTACTGTTCACAGCTACCTGGGCTCCCCTTTCTGGATCCACCAGGCTGGTAAGAACTT	GGGTACTGTTCACAGCTACC	['GGGTGGTGTTCACAGCTACC']	1	43346584	43346585	MPL
Rescue
	Seq	GG_n20_WT	AC/CA_n20_Mutant	CHROMOSOME	SITE	h38_loc	gene_name_x	mnv
1	CACCAGGCATGCGAGGAAGCAGGAAAAGGAAAATGCACCCAGAAGAGAAGGAGCACCCATCAACGGGGCCGCCTCAGAAGCAACAGACGACCGGGCAAGTC	AGAAGGAGCACCCATCAACGGGG	AGAAACAGCACCCATCAACGGGG	1	915362	915363	C1orf170	1-915363-GG-AC
2	TCAGAGCCAGAGACTACTGCAGGTGGCTGCTAGGGGGTCCCAGGGACCTGGGAGCAGAGCCTTCTGCACAGACTGGGCAAACACCAGTACATGTGCCTGAA	ACCTGGGAGCAGAGCCTTCTGCA	ACCTCAGAGCAGAGCCTTCTGCA	10	112838336	112838337	ADRA2A	10-112838337-GG-CA
3	TTCTCTCCTGCAGCCCGAAGGTCGGGACCTAGACATGCTGTTTCCTGGGGGGGCTGGGAGGCTGCCACTGAACTTCACCCATCAGACACCCCCATGGCGGG	TGGGGGGGCTGGGAGGCTGCCAC	TGGGACGGCTGGGAGGCTGCCAC	11	372698	372699	B4GALNT4	11-372699-GG-AC
4	AAATGAGATATAATCTAACTTAAAGGACTTGGGAGACAAGTGAGAACGTGGAGTTATCAGTGGAGACAGTACCATAGCAGCTGGGGGCAGAAAGTTCTGCC	ACGTGGAGTTATCAGTGGAGACA	ACGTCAAGTTATCAGTGGAGACA	12	94671742	94671743	RP11-1105G2.3	12-94671743-GG-CA
5	AGCCGAGGACGCTCCGGCACCACAGCAGGAGCCGCGCGGGCGGGGGCGCGGGGCGCGGAACGGGGCGCGGGGCGCCTGGGAGATGTAGTTCGCGGCCTTCC	GCGCGGGGCGCGGAACGGGGCGC	GCGCACGGCGCGGAACGGGGCGC	14	105415248	105415249	AHNAK2	14-105415249-GG-AC
6	TCTATGCCTCACAGAAAGAGATCACCGTTCCTGGTCCCAGCAGCAGCATGGTCTGGTCACAACTTTGGAGGCAAAAAAATTACATCTAGTGAATGCCAGTC	GCATGGTCTGGTCACAACTTTGG	GCATCATCTGGTCACAACTTTGG	15	23608835	23608836	GOLGA8S	15-23608836-GG-CA
7	TACATGCTATCAATGTGCCTTATCAATGTTGCTGTTGACCTGATCATCTGGATGAGGTAATATTTGCCAATTTTCTCTACTGTAAAGTTACTTCCTCCTTT	ATCTGGATGAGGTAATATTTGCC	ATCTACATGAGGTAATATTTGCC	15	42115742	42115743	MAPKBP1	15-42115743-GG-AC
8	AGATAAGTGGGAGTGGCCACAGCTCACCAGGCAGGGGCTTTGGGACCACGGGGCCTCGTGGTGCGCAGGCTGTGGCTGTGGCTGTGACAGGACCACTGTGT	CCACGGGGCCTCGTGGTGCGCAG	CCACCAGGCCTCGTGGTGCGCAG	16	1279267	1279268	TPSB2	16-1279268-GG-CA
9	GCCTCCCAGGTTCACGCCATTCTCCTGGCTCAGCCTCCCAAGTAGCCGAGGCTACAGGTGCCCGCCACCACGCCCGGCTAATTTTTATTTTTGTATTTTTA	CCGAGGCTACAGGTGCCCGCCAC	CCGACACTACAGGTGCCCGCCAC	16	75146298	75146299	LDHD	16-75146299-GG-CA
10	GGAGCACCCATATTGGACTGCTGTGTAAGTAAGAAGGACACCTTTTGGGGGAAGCCACTGAAATTTGGCGGTTTACTTATTACAGCAGCCAGGCTTACCTA	TGGGGGAAGCCACTGAAATTTGG	TGGGCAAAGCCACTGAAATTTGG	17	36873056	36873057	MLLT6	17-36873057-GG-CA
11	CAAAAATTAGCTGGGCATGGTGGTGCACGCCTGTAATCCCAGCTACTCGGGTGGCTGAGGCAGGAGAATCACATGAACCCGGGGGGCGGAGGTTGCAGTGA	CTCGGGTGGCTGAGGCAGGAGAA	CTCGCATGGCTGAGGCAGGAGAA	17	48432323	48432324	XYLT2	17-48432324-GG-CA
12	GCTGGCCCAGAGCGCTGGTGGGCCAGGGCCGCGTCTGGGTCTCTAGGCAGGCGTGGTGGTGAGTGTGGCTGCGTGTGCCGAGTGACCGTAAAAGAGAACAG	GGCAGGCGTGGTGGTGAGTGTGG	GGCAACCGTGGTGGTGAGTGTGG	17	74921070	74921071	MGAT5B	17-74921071-GG-AC
13	CTCCATCCAGTGGTTTCTTCTTTGGCTGGGGAGAGGAGCTGGTGTTGTTGGGCAGTGCTAGGAAAGAGGCAAGGAAAGGTGATAAAAGTGAATCTGAGGCA	TGTTGGGCAGTGCTAGGAAAGAG	TGTTCAGCAGTGCTAGGAAAGAG	17	7673601	7673602	DNAH2	17-7673602-GG-CA
14	GAATAAACCAGAAATAGTGATAACCCCACTCAGACTGATACAAGATTTAGGCAACTTCAGCCTCTGAGCAAAGCTCCTGCATTATTGGAACTCAGGCAACA	TTTAGGCAACTTCAGCCTCTGAG	TTTACACAACTTCAGCCTCTGAG	18	56203410	56203411	ALPK2	18-56203411-GG-CA
15	CAGTGTGGCTGGAGTGGAGTGGTTGAGGGGAAAAGAGGAAGGTGGTGAAGGCAGGGAGGTGACAGGCAGATCATGCATGGCCTGGTGGACCACAAGGAGGA	TGAAGGCAGGGAGGTGACAGGCA	TGAAACCAGGGAGGTGACAGGCA	19	13318385	13318386	CACNA1A	19-13318386-GG-AC
16	CTCCACTCTATCATCCGAGAGCCTCGGGGGTCCTGTTGGTGGTGGAGGGGGACAGACACACGGAGTGAACTCAGGCTAGCCTAGCATGTGCCCAATGTAAG	AGGGGGACAGACACACGGAGTGA	AGGGCAACAGACACACGGAGTGA	19	17008577	17008578	CPAMD8	19-17008578-GG-CA
17	GATTATGAATAGCCCCAAGACTAATCACTCTTCTGTGATGTCTGTCCCTGGAAAGCGTAGAACACCCCACACAGTGCCCACTTTTGTTCTGCCAGTTTGGA	CCCTGGAAAGCGTAGAACACCCC	CCCTCAAAAGCGTAGAACACCCC	19	40366373	40366374	FCGBP	19-40366374-GG-CA
18	TCTGAGGAAGGAGGGGCTGGGGGCCTGGACTCCTGGGTCTGAGGGAGGAGGGGCTGGGGTCTGGACTCCTGGGTCTGAGGGAGGAGGAGCTGGGGCCTGGA	AGGAGGGGCTGGGGTCTGGACTC	AGGACAGGCTGGGGTCTGGACTC	19	55147408	55147409	AC009892.10	19-55147409-GG-CA
19	TCCATGCTGAACCAGATCCATCGCTGCCCCTGCCGCCTCGGGGAGCGTGGGAGCTGGGCACTGGGGTTGTACATGACCTCTCGGTGGTGCACGATGACCGC	CGTGGGAGCTGGGCACTGGGGTT	CGTGCAAGCTGGGCACTGGGGTT	19	5832207	5832208	FUT6	19-5832208-GG-CA
20	CGGCCCCGCGGCCTCCACACGCCCGGCCAGCAGCTCCACACCGCGCTTGGGGCCCACGCCCGCTGCCCGGGCCGCCGCGCCCAGCCCGGACCGCAGGGACT	CTTGGGGCCCACGCCCGCTGCCC	CTTGACGCCCACGCCCGCTGCCC	19	616349	616350	HCN2	19-616350-GG-AC
21	AAAAAAAAAAAAAAGTCTCCACATCCAGCGTTGTGCCTTTTCTCTATAAGGAACAGCATCTCTGCCTTCCTGTTCACGGTGACCTTCGCTTGGTGTCCTCC	ATAAGGAACAGCATCTCTGCCTT	ATAACAAACAGCATCTCTGCCTT	19	9324694	9324695	OR7D4	19-9324695-GG-CA
22	TTACCCAGGCTGGTCATGAACTCCTGGCCTCAAGTGATTCTCCTGCCTTGGCCTCCCAAAATGCTGGGACTACAGATGTGAGCCACAATATCCACCTAATA	CCTTGGCCTCCCAAAATGCTGGG	CCTTCACCTCCCAAAATGCTGGG	2	191524325	191524326	NAB1	2-191524326-GG-CA
23	TAAATGCTAGCACTTAGGCTTTTCAAGAGCTAATATTTTGGTGGGAATTGGAATAATTCTGTTAATGTAAATAACACAGTCACCTTTATGGTTGAATGCAT	AATTGGAATAATTCTGTTAATGT	AATTACAATAATTCTGTTAATGT	21	37420649	37420650	SETD4	21-37420650-GG-AC
24	TCTGTTCTGACACACAAGTTCTCTTCTGATTGTCAAATTATTGGCTAAAGGGAGCCCCTGCTGGTCCCCAACATTATAAAGCCCGACACCAGTTTTTAGTT	TAAAGGGAGCCCCTGCTGGTCCC	TAAAACGAGCCCCTGCTGGTCCC	22	23029524	23029525	IGLV3-25	22-23029525-GG-AC
25	TAGAAGAGGGAAGATGGGCAGTGTGTGGAAGAGAAAGGATGTAGAGGGAGGTGGAGCTGGTGAAGGCTTTCCACCTGAACAGTCAGGTATGATCTCCAAAG	GGGAGGTGGAGCTGGTGAAGGCT	GGGACATGGAGCTGGTGAAGGCT	22	24456433	24456434	CABIN1	22-24456434-GG-CA
26	CCAGAAACCCTGGCTTAGGATGGGTTAAACAGATGCCAGTGTGGGAGAGGGGACCACCCACTCCCTACCTCCTACCTCCCCCACTGCCTTGTGCCCTAAGC	AGAGGGGACCACCCACTCCCTAC	AGAGCAGACCACCCACTCCCTAC	22	31342375	31342376	MORC2	22-31342376-GG-CA
27	ATATTAGGAGTTATATCTCTCAAAGATATTACAAATAATATCCCAGTGGGGGTACCCCATGTGTGTACACCCACTGTGATATTTACAGTAACATCTCTCTA	GTGGGGGTACCCCATGTGTGTAC	GTGGCAGTACCCCATGTGTGTAC	3	125691006	125691007	ROPN1B	3-125691007-GG-CA
28	GGGGCAGTGTCTCAGAGCTGTATCCATCCCGTTTCGCCATTCTGTGGGTGGAGGGTGTCCCCTGAGAGTGCCAAGGTAGGCGTCTGGATTGTGCCATCCAC	GGGTGGAGGGTGTCCCCTGAGAG	GGGTACAGGGTGTCCCCTGAGAG	4	1164250	1164251	SPON2	4-1164251-GG-AC
29	GGGGAGTTTCCCCCATGGACTTGTACCCCTGGGTTCAGAGGTGAGGTGGGGTCCTTTCTCCTCACTGTGGTTCTCAGAACTTTCTGCCTCCCTCCTCCCTA	GTGGGGTCCTTTCTCCTCACTGT	GTGGACTCCTTTCTCCTCACTGT	6	29911113	29911114	HLA-A	6-29911114-GG-AC
30	TCAGAGCCAGAGACTACTGCAGGTGGCTGCTAGGGGGTCCCAGGGACCTGGGAGCAGAGCCTTCTGCACAGACTGGGCAAACACCAGTACATGTGCCTGAA	ACCTGGGAGCAGAGCCTTCTGCA	ACCTCAGAGCAGAGCCTTCTGCA	10	112838336	112838337	ADRA2A	10-112838337-GG-CA
31	CTTACGGACAGAGCTGGCCATGACGGAGGAGGTATGGATGGGTACCTGGAGGCCCCATCGCCCCCGGGGACCCATCATGGCCCTCTACAGCAGCCCTGGAC	CTGGAGGCCCCATCGCCCCCGGG	CTGGACACCCCATCGCCCCCGGG	11	197335	197336	ODF3	11-197336-GG-CA
32	TTCTCTCCTGCAGCCCGAAGGTCGGGACCTAGACATGCTGTTTCCTGGGGGGGCTGGGAGGCTGCCACTGAACTTCACCCATCAGACACCCCCATGGCGGG	TGGGGGGGCTGGGAGGCTGCCAC	TGGGGACGCTGGGAGGCTGCCAC	11	372698	372699	B4GALNT4	11-372699-GG-AC
33	CTATAAAAATAATTTTTCAAAAAATTAGCAGCATGGTGGCACACGTCTGTGGTTGCAGCTACTTGGGAGGCTGAGGTGGGAGGATCACTTGAACCTTGGAG	TCTGTGGTTGCAGCTACTTGGGA	TCTGTACTTGCAGCTACTTGGGA	11	49075604	49075605	TRIM64C	11-49075605-GG-AC
34	TCCAGGAGGCAGCCCGGCTGCCGGACGCTCTCCACCAGCTGCAGGATGCCGGCGTCCCCCAGGCAGTTGTTGCTGAGGTCCAGCTCACGCAGGCTGTGGTT	ATGCCGGCGTCCCCCAGGCAGTT	ATGCCCACGTCCCCCAGGCAGTT	11	494941	494942	RNH1	11-494942-GG-CA
35	GAAGACACACCCTCACGCTGCGTGCCCTCTAGGTGCACTCGGCACAGCCAGGGTTCCAGCTGCCAGGAGGGATCGGGCGTCTGTCAGTGACCCGGCGTGTG	AGCCAGGGTTCCAGCTGCCAGGA	AGCCACAGTTCCAGCTGCCAGGA	11	612791	612792	IRF7	11-612792-GG-CA
36	GAGGCATATTTACTTTCAGTTTGCCCCATTGTTACCCTAGGTTCTTCCGAGGGCACAAGCTTACCACAAGACTGACTGTAGACGTACTCGGGAATCTCTCA	TCCGAGGGCACAAGCTTACCACA	TCCGAACGCACAAGCTTACCACA	11	62381806	62381807	ROM1	11-62381807-GG-AC
37	GCAGGCGTGAGCCACTGTGCCTGGCCCAGATAAAATTCCAACCCAGAATTGGAATTTTACAAATCCAACCTAGAAGCATTCATTCCAAGAGTCAGGGGCAC	GAATTGGAATTTTACAAATCCAA	GAATTACAATTTTACAAATCCAA	11	72538238	72538239	ATG16L2	11-72538239-GG-AC
38	AGCCGAGGACGCTCCGGCACCACAGCAGGAGCCGCGCGGGCGGGGGCGCGGGGCGCGGAACGGGGCGCGGGGCGCCTGGGAGATGTAGTTCGCGGCCTTCC	GCGCGGGGCGCGGAACGGGGCGC	GCGCGACGCGCGGAACGGGGCGC	14	105415248	105415249	AHNAK2	14-105415249-GG-AC
39	CTCAAGAGACTTGTTTTTCCTTGTAAAGGAAATTCAGTTGAGAGCATGAAGGAGTCTGTTTTTGTACCACCACAACTCCCCTCACCCCATGGGTGTGAAAA	ATGAAGGAGTCTGTTTTTGTACC	ATGAAACAGTCTGTTTTTGTACC	15	79058922	79058923	ADAMTS7	15-79058923-GG-AC
40	AGATAAGTGGGAGTGGCCACAGCTCACCAGGCAGGGGCTTTGGGACCACGGGGCCTCGTGGTGCGCAGGCTGTGGCTGTGGCTGTGACAGGACCACTGTGT	CCACGGGGCCTCGTGGTGCGCAG	CCACGCAGCCTCGTGGTGCGCAG	16	1279267	1279268	TPSB2	16-1279268-GG-CA
41	CTCCATCCAGTGGTTTCTTCTTTGGCTGGGGAGAGGAGCTGGTGTTGTTGGGCAGTGCTAGGAAAGAGGCAAGGAAAGGTGATAAAAGTGAATCTGAGGCA	TGTTGGGCAGTGCTAGGAAAGAG	TGTTGCACAGTGCTAGGAAAGAG	17	7673601	7673602	DNAH2	17-7673602-GG-CA
42	CTGATATCCAGGCATCTTACTTAGTAGAAGGGAGATTTTCAGTTCCATCCGGGTCATCTCCCGGAAGCCAGAGTGATGCTGAACCAAGAGAGAGGTTACAG	CATCCGGGTCATCTCCCGGAAGC	CATCCCAGTCATCTCCCGGAAGC	18	13001511	13001512	CEP192	18-13001512-GG-CA
43	GAGGTGAGGCAAGAGAGAAGCAGCGAAAGTGACAGACGGCCAGGCACGGTGGCTCACGCCTGTAATCCCAGCACTTTGGGAGGCCGAGGTGGGTGGATCAC	ACGGTGGCTCACGCCTGTAATCC	ACGGTACCTCACGCCTGTAATCC	19	48601495	48601496	PLA2G4C	19-48601496-GG-AC
44	GGGCGGTGCTGCAGTTCCAGACCACCCTGGGCCACCCAGCTGAGTGAGGAGGTAACAGTGACAGTGATGGATGCTCATGAGGGCCTCCGACATGACCACCA	GAGGAGGTAACAGTGACAGTGAT	GAGGACATAACAGTGACAGTGAT	19	49557859	49557860	CGB7	19-49557860-GG-CA
45	TCTGAGGAAGGAGGGGCTGGGGGCCTGGACTCCTGGGTCTGAGGGAGGAGGGGCTGGGGTCTGGACTCCTGGGTCTGAGGGAGGAGGAGCTGGGGCCTGGA	AGGAGGGGCTGGGGTCTGGACTC	AGGAGCAGCTGGGGTCTGGACTC	19	55147408	55147409	AC009892.10	19-55147409-GG-CA
46	CGGCCCCGCGGCCTCCACACGCCCGGCCAGCAGCTCCACACCGCGCTTGGGGCCCACGCCCGCTGCCCGGGCCGCCGCGCCCAGCCCGGACCGCAGGGACT	CTTGGGGCCCACGCCCGCTGCCC	CTTGGACCCCACGCCCGCTGCCC	19	616349	616350	HCN2	19-616350-GG-AC
47	GGGGAGGGATGGGGTGGTACACTGACCTTGACCTTGGAGTCCAGGCGATAGGGCTGGATGACGGGGACGCCCAGGGGTGTGACCCACTCCACCACAGAGCC	CGATAGGGCTGGATGACGGGGAC	CGATACAGCTGGATGACGGGGAC	19	619020	619021	POLRMT	19-619021-GG-CA
48	GTGGCTCAGGCGGCTTCTCCTGGGGGCCTGGTGGTCCCAGGCAGGGGGCCGGGCTGGGGACTGCTCCGCCGAACCACGTCCCAGATCCAGGCCACAAAGGC	GGGCCGGGCTGGGGACTGCTCCG	GGGCCACGCTGGGGACTGCTCCG	19	685760	685761	PRSS57	19-685761-GG-AC
49	GACTTTTTAATGATTGTCATTCTAACTGGTGTGAGATGATAGCTCATTGTGGTTTTGATTTGCATTTCTCTGATGGCTACTTTAAAGTTCATATGGAACCA	ATTGTGGTTTTGATTTGCATTTC	ATTGTACTTTTGATTTGCATTTC	2	102626041	102626042	IL1R2	2-102626042-GG-AC
50	AGCAAGACCTCTATATCCATTAGGAAATAGCTCAACTCATCAGGTCTTAAGGTTCTAGAACAATGCTATTCAAAGTATGATCAGCAAACTGGTGAGTGCTG	CTTAAGGTTCTAGAACAATGCTA	CTTAAACTTCTAGAACAATGCTA	2	219128093	219128094	GPBAR1	2-219128094-GG-AC
51	TCTGGACGTGTTGGGATGTCTGAGGGTGGGGCAAGAGAGAGAGAAGGAGAGGGAGAAAGGGAGAGAGGAGCGGAGAAGGAAAGAAAGGTAAAGAAGGAGAG	GGAGAGGGAGAAAGGGAGAGAGG	GGAGACAGAGAAAGGGAGAGAGG	21	44837517	44837518	SIK1	21-44837518-GG-CA
52	TCTGTTCTGACACACAAGTTCTCTTCTGATTGTCAAATTATTGGCTAAAGGGAGCCCCTGCTGGTCCCCAACATTATAAAGCCCGACACCAGTTTTTAGTT	TAAAGGGAGCCCCTGCTGGTCCC	TAAAGACAGCCCCTGCTGGTCCC	22	23029524	23029525	IGLV3-25	22-23029525-GG-AC
53	CCAGAAACCCTGGCTTAGGATGGGTTAAACAGATGCCAGTGTGGGAGAGGGGACCACCCACTCCCTACCTCCTACCTCCCCCACTGCCTTGTGCCCTAAGC	AGAGGGGACCACCCACTCCCTAC	AGAGGCAACCACCCACTCCCTAC	22	31342375	31342376	MORC2	22-31342376-GG-CA
54	ATATTAGGAGTTATATCTCTCAAAGATATTACAAATAATATCCCAGTGGGGGTACCCCATGTGTGTACACCCACTGTGATATTTACAGTAACATCTCTCTA	GTGGGGGTACCCCATGTGTGTAC	GTGGGCATACCCCATGTGTGTAC	3	125691006	125691007	ROPN1B	3-125691007-GG-CA
55	CCACGATGCCAGATATTAGGTCATAAATATGAACTTTTTTTTTTTGAGATGGAGTCTTGCTCTGTTGCCCAGGCTGCAGTGCAGTGGCACAATCTCAGCTC	GAGATGGAGTCTTGCTCTGTTGC	GAGATACAGTCTTGCTCTGTTGC	4	7783162	7783163	AFAP1	4-7783163-GG-AC
56	TGGAGCCTCTGCGCCATTACTCGAATTTCCTTAGTGTAGTAAGCTTTTTAGGGTTTTGGATATTTAAGGAATTTCACAGAAAATGGCTCCATATCACAGCT	TTTTAGGGTTTTGGATATTTAAG	TTTTACAGTTTTGGATATTTAAG	7	48318748	48318749	ABCA13	7-48318749-GG-CA
57	TACAAACAAGAGCTGGGTGTAGTGCCTTATGTCTATAATCCCAGCAGTTTGGGAGGCCAAGGTGGAAGGATCACTTGATGCCAGGAGTTCAAGACCAGCCT	AGTTTGGGAGGCCAAGGTGGAAG	AGTTTCAGAGGCCAAGGTGGAAG	7	73814748	73814749	CLIP2	7-73814749-GG-CA
58	GGCCTCCAGGGGCCACCAGCACGCCCTTCTGGCTGCCGGGCACCGGGCGCGGCTGGGGAATGCAGCTGCCGCGCACGCCCAGGAAATGCCCGTAGACCTCC	GGCGCGGCTGGGGAATGCAGCTG	GGCGCACCTGGGGAATGCAGCTG	9	4118392	4118393	GLIS3	9-4118393-GG-AC
59	TGGGCCATCTCAATCTGAACGTTCCTTTCTCCGTCCCCACCCAGGGACTGGAAGAATTCTGTGGGCTGATAAGAGAAAAGAGGTTGAGAAAGGCAATGAAA	CAGGGACTGGAAGAATTCTG	CAGACACTGGAAGAATTCTG	6	4242321	4242322	PSMB8	6-4242322-GG-AC
60	CTGAACAGTGCCTTCACCCTCGAGGTGAGACGCTCGGCCTGGCGGGGACAGCATGGGAGACAGTCAGGAAAGTGGATCCGGCCAAGTGCCCACCCCACCAT	GCGGGGACAGCATGGGAGAC	GCGGACACAGCATGGGAGAC	5	1279478	1279479	TERT	5-1279479-GG-AC

## Sheet: Reverse
Supplementary Data 3: Screened genes of GGBE targeted MNVs_Reverse strand
Creation
	reverse_WT	reverse_AC/CA_n20_WT	reverse_GG_n20_Mutant	CHROMOSOME	SITE	h38_loc	gene_name_x	mnv
1	AATAGGTATACCAAGCAAAAAGCATCAAAGTAAAGCCTATATCCACTTTACTTTTATAAATTTCGTTTCATCCGTTAGTTTTATATTTGTCAATTACAGAA	CTTTACTTTTATAAATTTCGTTT	CTTTGGTTTTATAAATTTCGTTT	1	171511037	171511038	PRRC2C	1-171511038-CC-TG
2	TTACAAAAAATTAGTTTAGTACAGTGGACACCCATATATCCACCACCAAACTCAACAGTTGTCAAAATTTTGTTACAGTTGCTTCTCCCTCTGTCTCCCAG	CCAAACTCAACAGTTGTCAAAAT	CCAAGGTCAACAGTTGTCAAAAT	1	212788433	212788434	ATF3	1-212788434-CC-GT
3	CGTCAAGCCAGAAGGAAACAAGAATTTGTCCTATGAGTATTTATACCAAACACTCTCTATGTGTCAGGCACTGTTCTGGGCTCTGGAGAAACAATGGTAAA	CCAAACACTCTCTATGTGTCAGG	CCAAGGACTCTCTATGTGTCAGG	1	224621727	224621728	WDR26	1-224621728-CC-GT
4	ACAGAACGCAGTGGGGGCTTCTCTGCCTCTCATCTGCATTGTCTGAACTACCAGCTAACTGGTTCTTAAAATCTTCTGGAAGCCCCAGTGCTCCACGTTGA	AACTACCAGCTAACTGGTTCTTA	AACTGGCAGCTAACTGGTTCTTA	1	248737257	248737258	OR2T34	1-248737258-CC-TG
5	AGGGAGGGGTGTCCTTCTCCCTCTGTCCGCCTGCCCTTTCCTGGGGGCCACACATGCACGGGACCTGCGCCCTTCCTTCTCCTGGGCCTGGGGAGAATACC	GGCCACACATGCACGGGACCTGC	GGCCGGACATGCACGGGACCTGC	1	3688028	3688029	CCDC27	1-3688029-CC-TG
6	GGTCTTGAAGGATAAGTAAGAGTTGACCAGGGGCAAACAAGTCAGGAGAACATTCCCAGTGAGAAAATAATAAAAGTAAGGACATGGAAGATGGAACACTT	GAGAACATTCCCAGTGAGAAAAT	GAGAGGATTCCCAGTGAGAAAAT	11	18731003	18731004	IGSF22	11-18731004-CC-GT
7	CATATTTTAAAAAACCATAAAATTTATATGGAATCAAAAAAGAGCTTGAACATCAAAAGCAACCCTAAGGAAAAGTAACAAAGCTGGAAGCACCACATTGC	TTGAACATCAAAAGCAACCCTAA	TTGAGGATCAAAAGCAACCCTAA	14	106452709	106452710	IGHV1-2	14-106452710-CC-TG
8	TCAGTTAATAGAAGAAAGGGGAAGAAATATGTAATTATACTGTATTGTAACATTAGCTACATACTATTGTTACTGTAACTCTTTATTTGTAAGGATTTGAC	TGTAACATTAGCTACATACTATT	TGTAGGATTAGCTACATACTATT	18	54339816	54339817	WDR7	18-54339817-CC-TG
9	TGGCTTTACTTCAATTTGTTTTAAAGTTTGTTTCCCTTCTTACAGCAAAACTCAGCTTCTTTTACAGCAGTCACACAGAATACCCTTTTAAACTAAGTTGA	CAAAACTCAGCTTCTTTTACAGC	CAAAGGTCAGCTTCTTTTACAGC	19	56599404	56599405	ZNF787	19-56599405-CC-GT
10	TGCATGTACACACACAAGTGTGCACATACAAATACTCACACATGCTCACACTCACACCCCAATTCCCTTAGTGGAGTTCTTGTCACACTGCTAGGTGGTCA	TCACACTCACACCCCAATTCCCT	TCACGGTCACACCCCAATTCCCT	22	23223279	23223280	IGLV3-1	22-23223280-CC-TG
11	CCCGGCCTGAATTTTTCTAATTATTGTTTACATTGTTCTTGCATGACTTACATGATTTTATTAATACCTTTAGCTTGTTTTGGAATAGCAGGAGCAGTCTC	ACTTACATGATTTTATTAATACC	ACTTGGATGATTTTATTAATACC	3	128627931	128627932	ACAD9	3-128627932-CC-GT
12	CCTCACCTCCCGGACGGGGCGGCTGGCCGGGCGGGGGGCTGACCCCCCCACCTCCCTCCCGGACGGGGCGGCTGGCCTGGCGGGGGCTGACCCCCACCTCC	CCCCACCTCCCTCCCGGACGGGG	CCCCGGCTCCCTCCCGGACGGGG	3	39227970	39227971	XIRP1	3-39227971-CC-GT
13	ACATATGTTTTTACTATATTTTTTTAAAAAGGAAAATTGGATCTAAATAACAATGCTTTCTTTGCAAACTTATAGCTTATAATAAATATTCCTTTTTTTTT	AATAACAATGCTTTCTTTGCAAA	AATAGGAATGCTTTCTTTGCAAA	4	38023300	38023301	TBC1D1	4-38023301-CC-TG
14	CAGCAGTATCCAATTATTTCTATTTCTGGAAAAGCACATAGCATGAAAGACAGTTTTCAAAGCCAAGAACATGAAATAGATACAGTGCAGTTTAAACAGCC	AAAGACAGTTTTCAAAGCCAAGA	AAAGGGAGTTTTCAAAGCCAAGA	4	89599178	89599179	HERC3	4-89599179-CC-TG
15	GTTACAAATTTTTCATCTTGGAAAACAGAAACTCTATACCCATTAGACAACAACTCCGCTTTTCACCGTCACTCCAGTCTCTGGTAACCACAGTCCTATTT	GACAACAACTCCGCTTTTCACCG	GACAGGAACTCCGCTTTTCACCG	5	140794504	140794505	PCDHGA10	5-140794505-CC-GT
16	AAAGAGTGTCAAAAAAGGTGTCCAGCTTACCTATAATATCATTCATGCGACTCATTGAGGAAGTATCTGAAACATCTAATAATATGACAAAATCAAATGCA	TGCGACTCATTGAGGAAGTATCT	TGCGGGTCATTGAGGAAGTATCT	5	35700731	35700732	SPEF2	5-35700732-CC-TG
17	CCATCCATGTCCCTGGCAAAAGTTTACAGCAATACAAATGGACAAAGATACACATTAAAGAGAATACTGTTGACACCATATAAATGAATGCACTATAATTT	AGATACACATTAAAGAGAATACT	AGATGGACATTAAAGAGAATACT	6	161015127	161015128	LPA	6-161015128-CC-GT
18	AATCCTAATAAAAACACTTGGGAACTTGGAAGGAAGTAAAACACAAATTACATTAGAGTGAATTAAGAAAAAGAGTTGCATTTTGGTATCCTCCCAAGTGG	AATTACATTAGAGTGAATTAAGA	AATTGGATTAGAGTGAATTAAGA	7	92761873	92761874	SAMD9L	7-92761874-CC-TG
19	GTTACACAGCGAGTTGAGCGCTCTCTGTGTGCCAGGCGCTGTTCTAAGGACTCAGCGGGGAACAGACGGATGTCTCTGTGGGTTTTTCTGCGGCTCCGTTT	AAGGACTCAGCGGGGAACAGACG	AAGGGGTCAGCGGGGAACAGACG	9	130693011	130693012	PIP5KL1	9-130693012-CC-GT
20	AGAGCTGAAATAAATGAAAAAATAATGTTATCATCAATAAAACATGCAGCACACATTAAATAACAGGATTGGAACAAGTGTTACTTATCATGCTTTCTGTA	GCAGCACACATTAAATAACAGGA	GCAGCGGACATTAAATAACAGGA	1	35259983	35259984	GJA4	1-35259984-CC-TG
21	TTCTGGAAAGATACAAAAAAAACAGTAGTTACATATTTGTAACTTCTGCTACATAGGTAGTAGTACTTACATGTCATAGTAGTAGTTACATATGTAACTTC	CTGCTACATAGGTAGTAGTACTT	CTGCTGGATAGGTAGTAGTACTT	1	35260616	35260617	GJA4	1-35260617-CC-TG
22	TACACCCTTAGCTTATGACCTATTAGAGTCCTTGATTTCAATGTGGATGCACCCTCGGCTCCTGACCCACTGGAGTCCTTGATTTCAATGTGGTGTTTCCC	GATGCACCCTCGGCTCCTGACCC	GATGCGGCCTCGGCTCCTGACCC	10	128019023	128019024	ADAM12	10-128019024-CC-TG
23	TAAAAGGGAGAATGACGTTTTATTCAGATTTCTTACAGTCCGAATGCATAACTTAAACCATGGATTATTAGCTCTGCTGGAAGGCAGGCTATTGGGCCCTT	GCATAACTTAAACCATGGATTAT	GCATGGTTAAACCATGGATTAT	12	10573092	10573093	KLRC3	12-10573093-CC-TG
24	ACCACTCCCCACCCCCAACATGGGTGGGGGCAGGGAGAGCTCTTCTTGGGACCAATCCCAAAACCATGCGCAGTGGGCCCGGCTGGAGCCCAGGCAGCAGG	TTGGGACCAATCCCAAAACCATG	TTGGGGGCAATCCCAAAACCATG	14	105421476	105421477	AHNAK2	14-105421477-CC-GT
25	AAATTTAATGTCAAAGGATGTGTTTATGACATAAAGAAAATGCAGGGTACACGCTCGCTCTCTATATTTTATATATACACGCATATACATACGTATATATA	GGTACACGCTCGCTCTCTATATT	GGTGGACGCTCGCTCTCTATATT	16	24578608	24578609	RBBP6	16-24578609-CC-GT
26	CACCCGGCCTATATGTTCTTATGGAATATTTTAACACTATATATATTAAAACTTCCTGATATATTATTATCAGTATTATTTTTCCAGTCAATACTGATTTA	TTAAAACTTCCTGATATATTATT	TTAAAGGTTCCTGATATATTATT	19	52004936	52004937	SIGLEC12	19-52004937-CC-TG
27	AATGTGGATCCTTTGGCAAGCTGCTCTAGGCCTTGGCCAAAGGGGTGTCAACATATTTGTGTTTCCAGGATTGATTGTTTATGCTAGCTGTTGTGATTACT	TGTCAACATATTTGTGTTTCCAG	TGTCAGGATATTTGTGTTTCCAG	2	75113787	75113788	HK2	2-75113788-CC-TG
28	GCGATCCTCCCACCTCAGCCTCCTGAGTAGCTGGGACTAAAGGTGCATGCACCACACCCGGCTAATTTTTGTATTTTTGTAGAGACAGGGTTTCATCATGT	CATGCACCACACCCGGCTAATTT	CATGCGGCACACCCGGCTAATTT	20	34220460	34220461	CPNE1	20-34220461-CC-TG
29	CATTTTCATTTTAAGGTATATAAATACCAAGTAGAATGACTGATCCAATGACTTATTCCTTTTTTTTCTACTTCTTCGATTCCCTTCCAGTCCTTGTTTAA	CAATGACTTATTCCTTTTTTTTC	CAATGGGTTATTCCTTTTTTTTC	22	43623393	43623394	SCUBE1	22-43623394-CC-TG
30	AAGAGGAAAACTCCATCTCAAAGGAAAAAAAAGATTAACATCAAACTGATACAGGTGGACAAGACTTGGAAAGGGCACATTCTCTCTAGTATTCTGTAGAC	CTGATACAGGTGGACAAGACTTG	CTGATGGAGGTGGACAAGACTTG	3	3170790	3170791	TRNT1	3-3170791-CC-GT
31	TCCAGCCTGGGCAACAGAGTGAGACTCTGTCTCAGATAATAATAATAATAACAGAAAAACAATTCCATTTGACTAATGGGCTTTTATACCTTACACTGTAT	TAATAACAGAAAAACAATTCCAT	TAATAGGAGAAAAACAATTCCAT	4	151177339	151177340	DCLK2	4-151177340-CC-TG
32	TTCGAGACCAGCCTAGCCAACATGTCAAAACCCCACCTGTACTAAAAAATACAAAAATTAGCTGCAGGTGGTGGCATGCGCCTTTAATTCCAGCTACTCGG	AAAATACAAAAATTAGCTGCAGG	AAAATGGAAAAATTAGCTGCAGG	5	178139378	178139379	ZNF354A	5-178139379-CC-GT
33	GGGGTGCAGAGAAACCTTTGACACTGATTTTATTTCCATTGAATATATACACCCAGAAGTTCACCCCTTCACTTTCTATGTATTATTTTACTTCATGATTT	TATACACCCAGAAGTTCACCCCT	TATGGACCCAGAAGTTCACCCCT	6	151671180	151671181	AKAP12	6-151671181-CC-GT
34	CATCCATGTCCCTGGCAAAAGTTTACAGCAATACAAATGGACAAAGATACACATTAAAGAGAATACTGTTGACACCATATAAATGAATGCACTATAATTTA	GATACACATTAAAGAGAATACTG	GATGGACATTAAAGAGAATACTG	6	161015126	161015127	LPA	6-161015127-CC-TG
35	CTTGCCATATCACTTTAACATACTAAATTAGCCTAATAAGTCTCTCTTGGACTTTCAGGATCCCTAATATACAAAAAGTTAATTTTAGGCCAAAGATCAAA	CTTGGACTTTCAGGATCCCTAAT	CTTGGGGTTTCAGGATCCCTAAT	6	46108914	46108915	ENPP4	6-46108915-CC-TG
36	ATTTCAATAATGACTATTATAACCTTAACTGGTGTCCATGATTTATTAGTACCAATAGTAAAACTCCCAAGAAGCAACTCTAAGTTCCATTAGTTCGTAAT	TTAGTACCAATAGTAAAACTCCC	TTAGTGGCAATAGTAAAACTCCC	7	19765350	19765351	TMEM196	7-19765351-CC-GT
37	GGGAGCTTTGTTCTCCTCCCAAGGCCCCAGTGTCTGGCCTACTGCCTGGCACATAGTGGACATGCAGTAAATGCTTACTGCATTAATGAAGGTATTTGTAT	CTGGCACATAGTGGACATGCAGT	CTGGCGGATAGTGGACATGCAGT	9	127262800	127262801	NR5A1	9-127262801-CC-TG
38	CCCCTACGTCAACAGTCCTGGGGAGAAATACAGGATCAAGCAGCTGCTGCACCAGCTGCCCCCACACGACAGTGAGGTGAGGAGAGAGAAGACAGGAAGGG	GCTGCACCAGCTGCCCCCACACG	GCTGCGGCAGCTGCCCCCACACG	X	49179717	49179718	GAGE12J	X-49179718-CC-TG
39	GCTTATGAACGAACATTACATATGAGATGGGTCTGTTGAAGAAAACATCCAGTTGGGTCTTACTTCTTTATCCAATTCGCCATCCTGCGACTTTTAATTGG	CATCCAGTTGGGTCTTACTTCTT	CATCGGGTTGGGTCTTACTTCTT	1	152284475	152284476	FLG	1-152284476-CC-GT
40	ATTAGGTTCATAACTTAAGACTTTCTCATTCTCACTGAAGGACTGGAAACATGAATTTTGTGCTAGAAGCTACTTGAACTTTGAAGTCATATAGATCATCC	GAAACATGAATTTTGTGCTAGAA	GAAAGGTGAATTTTGTGCTAGAA	1	207790086	207790087	CR1	1-207790087-CC-TG
41	AGAGCTGAAATAAATGAAAAAATAATGTTATCATCAATAAAACATGCAGCACACATTAAATAACAGGATTGGAACAAGTGTTACTTATCATGCTTTCTGTA	GCAGCACACATTAAATAACAGGA	GCAGCGGACATTAAATAACAGGA	1	35259983	35259984	GJA4	1-35259984-CC-TG
42	TATAATTTTAAGCATATCGTAAAAATGAAACTCAATCACTTCCACTCCCCAAACCTGTCTCACTCCCCATCTCTCTGGAGAAAACGGCTGTAATTGTGTGT	TCCCCAAACCTGTCTCACTCCCC	TCCCGGAACCTGTCTCACTCCCC	1	53729993	53729994	LRP8	1-53729994-CC-GT
43	CTATGTCCCACCTGCCCTCTGGCTTCGGGAGTGCTGGGCGCAGTGGTGGCAGGTGCCTCGGTGCCCTTGGACTTGCCCGGTCGTCTGTTGCTTCTGAGGCG	GTGGCAGGTGCCTCGGTGCCCTT	GTGGGGGGTGCCTCGGTGCCCTT	1	915431	915432	C1orf170	1-915432-CC-TG
44	TACACCCTTAGCTTATGACCTATTAGAGTCCTTGATTTCAATGTGGATGCACCCTCGGCTCCTGACCCACTGGAGTCCTTGATTTCAATGTGGTGTTTCCC	GATGCACCCTCGGCTCCTGACCC	GATGGGCCCTCGGCTCCTGACCC	10	128019023	128019024	ADAM12	10-128019024-CC-TG
45	TAATGCAAAAATATGGGGGTTAAAATTTTGCTGGCGTCTTAGCATTAATCAAGGCAATGGCATCAAATTTGATTAATAACGATTGTATTCTTCACTGTAAC	TAATCAAGGCAATGGCATCAAAT	TAATGGAGGCAATGGCATCAAAT	10	25312866	25312867	THNSL1	10-25312867-CC-TG
46	CCAGAAGGCTGAGGCAGGGGAATAGCTTGAACCCAGGAGGTGGAAGTTGCAGTGAGCCGAGATTGTGCCACTGTACTCCAGCTTGGCAAAGAGCAAGACTC	GTTGCAGTGAGCCGAGATTGTGC	GTTGGGGTGAGCCGAGATTGTGC	11	71276765	71276766	KRTAP5-10	11-71276766-CC-GT
47	CCCTCAAATCTGCATGTCACTCAGCAAGGTCTCTGGCTGTGGAACCAGGCATGGGAGCCACCCTGTCCCAGCTCCTGATAGAGACTCAGTGGCAGTGACCC	CAGGCATGGGAGCCACCCTGTCC	CAGGGGTGGGAGCCACCCTGTCC	13	109661358	109661359	MYO16	13-109661359-CC-GT
48	TGACACGGTCTTTATAGTAGGGCAGTCTCATCCAGTGACTTCTGAAACTCAGCTCAACAGGGTCAGACCACAGAAAATAGCTTGGCATCCACCCAAAGTCG	AACTCAGCTCAACAGGGTCAGAC	AACTGGGCTCAACAGGGTCAGAC	14	76045961	76045962	FLVCR2	14-76045962-CC-TG
49	AAATTTAATGTCAAAGGATGTGTTTATGACATAAAGAAAATGCAGGGTACACGCTCGCTCTCTATATTTTATATATACACGCATATACATACGTATATATA	GGTACACGCTCGCTCTCTATATT	GGTAGGCGCTCGCTCTCTATATT	16	24578608	24578609	RBBP6	16-24578609-CC-GT
50	AACTTGGGAAGTGGAGGTTGCAGTGAGCTGAGATTGTGCCATTGCGCTCCAGCCTGGGTGACAGAGCAAGACTCTGTCTCAGGAAAAAATAAAAAATAAAA	GCTCCAGCCTGGGTGACAGAGCA	GCTCGGGCCTGGGTGACAGAGCA	16	29908431	29908432	SEZ6L2	16-29908432-CC-TG
51	ACCAGTCATTTACTCGTTCATTCACTCATTTATTGTTCCATCACTAATTCATTCATTCACTGCACAAACTTAGCAGTATCTGATCTTACTCTAGACACTAG	AATTCATTCATTCACTGCACAAA	AATTGGTTCATTCACTGCACAAA	16	55855411	55855412	CES1	16-55855412-CC-TG
52	CTGAGGCAAGAGAATCGCTCGAACTCCAGAGGTGGAGGTTGTGGTGAGCCAAGACCACGATCATGCCATTGCACTCCAGCCCGGGTAACAAGAGCGAAACT	GAGCCAAGACCACGATCATGCCA	GAGCGGAGACCACGATCATGCCA	19	18180411	18180412	IL12RB1	19-18180412-CC-TG
53	GAGATGGTGTTTCACCATGTTATCCAGGCTGGTCTTGAACTCCTGACCTCAAGTGATCCACCCACCTCAGCCTCCCAAAGTGCTGGGATTACAGGTGTGAG	ACCTCAAGTGATCCACCCACCTC	ACCTGGAGTGATCCACCCACCTC	19	51133355	51133356	SYT3	19-51133356-CC-GT
54	TCTCGCATTTCTTGATTGACAGGTAACCACATAAAACACCTCTTTAGGACAAGCACCCAGATGGCAGGAGACCCAGCTTTCTCCTGCTTTTTCTGTTATAG	AGGACAAGCACCCAGATGGCAGG	AGGAGGAGCACCCAGATGGCAGG	19	54782811	54782812	LILRB2	19-54782812-CC-TG
55	GAGCCGCTTCACCTCTAGCCCTCAAGGAGGAAAAGTCAAAGCTTCCCGCCAGCCCGAGGTCCCGCCCTCCACCCCCACCTCGACCCAGCCTCGGTCTCCGC	CCGCCAGCCCGAGGTCCCGCCCT	CCGCGGGCCCGAGGTCCCGCCCT	19	55341424	55341425	KIR3DL1	19-55341425-CC-TG
56	GCGATCCTCCCACCTCAGCCTCCTGAGTAGCTGGGACTAAAGGTGCATGCACCACACCCGGCTAATTTTTGTATTTTTGTAGAGACAGGGTTTCATCATGT	CATGCACCACACCCGGCTAATTT	CATGGGCCACACCCGGCTAATTT	20	34220460	34220461	CPNE1	20-34220461-CC-TG
57	CTTTCTTTCTCCATCTAGAAAACGGCCACAAAGTCGCTTAATGCATACACATATTTTATGATTCACGAGCATATTTGTAAAATGCTATAAGTAGACTTAAG	TACACATATTTTATGATTCACGA	TACAGGTATTTTATGATTCACGA	20	61511625	61511626	DIDO1	20-61511626-CC-TG
58	GGAAAAGGGCGGCAGGCCTTCTGGCTTGGAGCTATGCCCTTGACCAGGTCAGGAACAGGAGGCAGAGTGAGGCCATGTTCTGCTAGGGCTCCCTGTGGTCC	AGGTCAGGAACAGGAGGCAGAGT	AGGTGGGGAACAGGAGGCAGAGT	22	23101572	23101573	IGLV2-14	22-23101573-CC-TG
59	AAATGAGACACAAAGGTTGTTGTGCAACCTATACAACACCAAACACCCTCAGTCTCAGCTAAAATGAGTGACTGCTGCTTCTGTGCCCATCACAGCTGTAT	CCCTCAGTCTCAGCTAAAATGAG	CCCTGGGTCTCAGCTAAAATGAG	3	112289503	112289504	SLC35A5	3-112289504-CC-GT
60	ATCATACAGGGGAGCTTCTCTATAACTACCACTGTAATATCATACAGAGCAGCTGCACTGTTGATATCATACAGAGCAGCTTCACTATGTCTCCCACTGTT	AGAGCAGCTGCACTGTTGATATC	AGAGGGGCTGCACTGTTGATATC	3	195501148	195501149	MUC4	3-195501149-CC-TG
61	AGTCTGGGAGGTCAAAGCTGTAGTGAGCCATGATTGTGCTACTGTACTCCAGCCTGGGTGACAGAGCAAGACTCTGTCTCAAACAAAACAAAACCAAAGAC	ACTCCAGCCTGGGTGACAGAGCA	ACTCGGGCCTGGGTGACAGAGCA	4	1389418	1389419	CRIPAK	4-1389419-CC-TG
62	GCACATCATCGGTACTAAGTATGTATTCAATGAACAAGGAAACATCTGCCATTCCTCCTATTCTTCCATTCTTCATATTGTCTTGGCCACCTAGTAGCAGT	CTGCCATTCCTCCTATTCTTCCA	CTGCGGTTCCTCCTATTCTTCCA	4	57397194	57397195	THEGL	4-57397195-CC-TG
63	TACATGGGTATACATGTGCCATGGTGGTTTGTTGCACCCATCAACCCGTCATCTACATTAGGTATTCCTCCTAATGCTATCCCTCCCCTAGACCCCCCACC	CCGTCATCTACATTAGGTATTCC	CCGTGGTCTACATTAGGTATTCC	4	77660730	77660731	SHROOM3	4-77660731-CC-GT
64	AGCATGGTTGGGGTAGAGATATAGGGGAGATAAGATTAGGAAAGGAGGGCAGGACCAGATTAAAGAGGATCTGTAGAGACAGACAAAGGAATTTGGACTTG	AGGGCAGGACCAGATTAAAGAGG	AGGGGGGGACCAGATTAAAGAGG	5	140023237	140023238	TMCO6	5-140023238-CC-GT
65	AGGTCCTTATTTTAGATGCTACCTTCGATTCTCTGAGCTGCTTCAGCCACAGTCCAGATGAGAGTGTGCTTGTCCTGCCCCCTCCCCTCCCCAGCCTGGAA	GCCACAGTCCAGATGAGAGTGTG	GCCAGGGTCCAGATGAGAGTGTG	5	140166203	140166204	PCDHA1	5-140166204-CC-TG
66	GGGGTGCAGAGAAACCTTTGACACTGATTTTATTTCCATTGAATATATACACCCAGAAGTTCACCCCTTCACTTTCTATGTATTATTTTACTTCATGATTT	TATACACCCAGAAGTTCACCCCT	TATAGGCCCAGAAGTTCACCCCT	6	151671180	151671181	AKAP12	6-151671181-CC-GT
67	CATCCATGTCCCTGGCAAAAGTTTACAGCAATACAAATGGACAAAGATACACATTAAAGAGAATACTGTTGACACCATATAAATGAATGCACTATAATTTA	GATACACATTAAAGAGAATACTG	GATAGGCATTAAAGAGAATACTG	6	161015126	161015127	LPA	6-161015127-CC-TG
68	CACATCAAGAGGTGGATTAATAGATTGCATTTCTTGACAGAATGAGCTACAAAGAATTTGTAGCTATTTTTGCAACTTATCATAAATATCCTCTGGCTTTT	GCTACAAAGAATTTGTAGCTATT	GCTGGAAAGAATTTGTAGCTATT	6	32632591	32632592	HLA-DQB1	6-32632592-CC-GT
69	CTAATTCAGTTCAATTCTGGCACTGTCAACATTGAGTTAGTGTTATGTCCAGATTGAGGGCTCAGTTCCATAAGACTGCCCTCCATTCCAGTACCAATCAC	TGTCCAGATTGAGGGCTCAGTTC	TGTCGGGATTGAGGGCTCAGTTC	6	49586918	49586919	RHAG	6-49586919-CC-GT
70	GGGAGCTTTGTTCTCCTCCCAAGGCCCCAGTGTCTGGCCTACTGCCTGGCACATAGTGGACATGCAGTAAATGCTTACTGCATTAATGAAGGTATTTGTAT	CTGGCACATAGTGGACATGCAGT	CTGGGGCATAGTGGACATGCAGT	9	127262800	127262801	NR5A1	9-127262801-CC-TG
71	CGTCAAGCCAGAAGGAAACAAGAATTTGTCCTATGAGTATTTATACCAAACACTCTCTATGTGTCAGGCACTGTTCTGGGCTCTGGAGAAACAATGGTAAA	CCAAACACTCTCTATGTGTCAGG	CCAAGGACTCTCTATGTGTCAGG	1	224621727	224621728	WDR26	1-224621728-CC-GT
72	AGGGAGGGGTGTCCTTCTCCCTCTGTCCGCCTGCCCTTTCCTGGGGGCCACACATGCACGGGACCTGCGCCCTTCCTTCTCCTGGGCCTGGGGAGAATACC	GGCCACACATGCACGGGACCTGC	GGCCGGACATGCACGGGACCTGC	1	3688028	3688029	CCDC27	1-3688029-CC-TG
73	GAAAGATGGGCTTTTGAAATCAGACAGAACGAGCCGTAATCCCAGATGGTCACTGAACCTCATTTTCCTCCTCTGTAGAATGGGAGCAATACCACCTACCT	ATGGTCACTGAACCTCATTTTCC	ATGGTGGCTGAACCTCATTTTCC	1	40881039	40881040	SMAP2	1-40881040-CC-TG
74	ACACAGAAGTCAGAGATTTTTCTGCATAACTAGATATAGAGAAGGGTTATCAGAATTTCTTTGGAATGCTAAATATTATTTATTGACTTGGATCATTCTTA	GTTATCAGAATTTCTTTGGAATG	GTTATGGGAATTTCTTTGGAATG	10	72500861	72500862	ADAMTS14	10-72500862-CC-TG
75	AGACCTTAATTCCATTTTTCTCATTGCCCAATAATAGGAACTATCAGGCTCATCAAGCAAACACTTAATAACAACTTATGGCAATGCTTGGAGAGCATTCT	AGGCTCATCAAGCAAACACTTAA	AGGCTGGTCAAGCAAACACTTAA	10	88719787	88719788	SNCG	10-88719788-CC-TG
76	GGTCTTGAAGGATAAGTAAGAGTTGACCAGGGGCAAACAAGTCAGGAGAACATTCCCAGTGAGAAAATAATAAAAGTAAGGACATGGAAGATGGAACACTT	GAGAACATTCCCAGTGAGAAAAT	GAGAAGGTTCCCAGTGAGAAAAT	11	18731003	18731004	IGSF22	11-18731004-CC-GT
77	TCATATCTCTCTAAGACCAGAAACTGGAACATAACAAGGAATTTGCCTATCATTGACTAATACATGAAAATTCATACATTTTGAGCTTAAAAGATTATCAT	CCTATCATTGACTAATACATGAA	CCTATGGTTGACTAATACATGAA	11	44104980	44104981	ACCS	11-44104981-CC-TG
78	CTGTTCTCTGAACACCATACCTTCCCATATCTTCTAGGACCCCATCCCCTCAATATACATCTCATTTGTATCTTTAGCCTCTTGTTCTTCACTAAATCTGT	CCCCTCAATATACATCTCATTTG	CCCCTGGATATACATCTCATTTG	11	4615506	4615507	OR52I1	11-4615507-CC-TG
79	AGATAAGCAAAGGACAAACAAAACTGGAGAGAAAGAACAGGGAATGCAATCATGGATAGTATTTGGAAGACAATTGGGAGAGGTTACTTAGGGGTGGGGAG	GCAATCATGGATAGTATTTGGAA	GCAATGGTGGATAGTATTTGGAA	12	89916692	89916693	GALNT4	12-89916693-CC-GT
80	AGATAAGCAAAGGACAAACAAAACTGGAGAGAAAGAACAGGGAATGCAATCATGGATAGTATTTGGAAGACAATTGGGAGAGGTTACTTAGGGGTGGGGAG	GCAATCATGGATAGTATTTGGAA	GCAATGGTGGATAGTATTTGGAA	12	89916692	89916693	GALNT4	12-89916693-CC-GT
81	AGATAAGCAAAGGACAAACAAAACTGGAGAGAAAGAACAGGGAATGCAATCATGGATAGTATTTGGAAGACAATTGGGAGAGGTTACTTAGGGGTGGGGAG	GCAATCATGGATAGTATTTGGAA	GCAATGGTGGATAGTATTTGGAA	12	89916692	89916693	POC1B-GALNT4	12-89916693-CC-GT
82	AGATAAGCAAAGGACAAACAAAACTGGAGAGAAAGAACAGGGAATGCAATCATGGATAGTATTTGGAAGACAATTGGGAGAGGTTACTTAGGGGTGGGGAG	GCAATCATGGATAGTATTTGGAA	GCAATGGTGGATAGTATTTGGAA	12	89916692	89916693	POC1B-GALNT4	12-89916693-CC-GT
83	AGATAAGCAAAGGACAAACAAAACTGGAGAGAAAGAACAGGGAATGCAATCATGGATAGTATTTGGAAGACAATTGGGAGAGGTTACTTAGGGGTGGGGAG	GCAATCATGGATAGTATTTGGAA	GCAATGGTGGATAGTATTTGGAA	12	89916692	89916693	GALNT4	12-89916693-CC-GT
84	AGATAAGCAAAGGACAAACAAAACTGGAGAGAAAGAACAGGGAATGCAATCATGGATAGTATTTGGAAGACAATTGGGAGAGGTTACTTAGGGGTGGGGAG	GCAATCATGGATAGTATTTGGAA	GCAATGGTGGATAGTATTTGGAA	12	89916692	89916693	GALNT4	12-89916693-CC-GT
85	AGATAAGCAAAGGACAAACAAAACTGGAGAGAAAGAACAGGGAATGCAATCATGGATAGTATTTGGAAGACAATTGGGAGAGGTTACTTAGGGGTGGGGAG	GCAATCATGGATAGTATTTGGAA	GCAATGGTGGATAGTATTTGGAA	12	89916692	89916693	POC1B-GALNT4	12-89916693-CC-GT
86	AGATAAGCAAAGGACAAACAAAACTGGAGAGAAAGAACAGGGAATGCAATCATGGATAGTATTTGGAAGACAATTGGGAGAGGTTACTTAGGGGTGGGGAG	GCAATCATGGATAGTATTTGGAA	GCAATGGTGGATAGTATTTGGAA	12	89916692	89916693	POC1B-GALNT4	12-89916693-CC-GT
87	CATATTTTAAAAAACCATAAAATTTATATGGAATCAAAAAAGAGCTTGAACATCAAAAGCAACCCTAAGGAAAAGTAACAAAGCTGGAAGCACCACATTGC	TTGAACATCAAAAGCAACCCTAA	TTGAAGGTCAAAAGCAACCCTAA	14	106452709	106452710	IGHV1-2	14-106452710-CC-TG
88	AGGGCCTTAGATGAGCCTCTGAGACTTGTGGGCTTCAGGTGAAAGAGACTCAGCGCATTACCAGTGGTGATAACTACGGGACAAAACTCCTTCTGCTTGAG	AGACTCAGCGCATTACCAGTGGT	AGACTGGGCGCATTACCAGTGGT	14	45665467	45665468	FANCM	14-45665468-CC-GT
89	CTCAAAAATAAAAAAATAATTTATTAAAAAATTAGCCAGGTGTTGTGGTGCATGCCTATGGTCTTAGCTACTTGAGAGGCTGAGGCGGGAGGATCACTAGA		TGGTGGGTGCCTATGGTCTTAGC	16	602401	602402	CAPN15	16-602402-CC-TG
90	CTAATAATTAACAGGTGCTTTTTTTTTTTCCATTTCAACCTTTACAATAGCATTTCTTCTTTCTTTTTATTTGGTGCAAGGGAGGTTACCAACTGTTTTGA	AATAGCATTTCTTCTTTCTTTTT	AATAGGGTTTCTTCTTTCTTTTT	17	63156398	63156399	RGS9	17-63156399-CC-TG
91	TCAGTTAATAGAAGAAAGGGGAAGAAATATGTAATTATACTGTATTGTAACATTAGCTACATACTATTGTTACTGTAACTCTTTATTTGTAAGGATTTGAC	TGTAACATTAGCTACATACTATT	TGTAAGGTTAGCTACATACTATT	18	54339816	54339817	WDR7	18-54339817-CC-TG
92	GAGCATGGTGGCATATGGGTATAAACCCATAATCCCAGCACTTAGGGAGGCAAAGGTGGAAGAATTTCATGAGCCCAGGAGATCGAGACTAGCCTGAGCAA	GGAGGCAAAGGTGGAAGAATTTC	GGAGGGGAAGGTGGAAGAATTTC	19	43585109	43585110	PSG2	19-43585110-CC-TG
93	TCACTCTTGTTGCCCAGGCTGGAGTGCAGTGGCATGGTCTTGACTCACTGCAACCTCTGCCTCCCGGGTTCAAGCAAGTCTCCTGCCTCAGCCTTCCAAGT	CACTGCAACCTCTGCCTCCCGGG	CACTGGGACCTCTGCCTCCCGGG	19	55107352	55107353	LILRA1	19-55107353-CC-TG
94	TTTACTGAGAATCTCTTATCTGTTAAAATTCACTTCTCTCTTGCTGCTTTCAGGATTATTTCTTTGTCTGGTCTTTTGATAGTTTGATTATAGCATGTCTT	GCTTTCAGGATTATTTCTTTGTC	GCTTTGGGGATTATTTCTTTGTC	2	84771565	84771566	DNAH6	2-84771566-CC-GT
95	GTCTCAGTGCATCCGGCTGTCTCTGCCGAGGCCGCAGACCCTCCCTCTTGCACCTCCGTGTGCTTGAGATGAAGAGCCGGCGCTGTGTCCTCAGGCTGCTG	TCTTGCACCTCCGTGTGCTTGAG	TCTTGGGCCTCCGTGTGCTTGAG	20	61952383	61952384	COL20A1	20-61952384-CC-TG
96	TGCACTGACAATATGCGAGGTGGCCAGCACAAAGTGGCAAACGTCCTCATCATGCCCAGCAGACTCCCAGAGGCTGACGGTTCAAGCTGGCACCATCTGGA	CTCATCATGCCCAGCAGACTCCC	CTCATGGTGCCCAGCAGACTCCC	22	23263601	23263602	IGLJ7	22-23263602-CC-TG
97	CCCGGCCTGAATTTTTCTAATTATTGTTTACATTGTTCTTGCATGACTTACATGATTTTATTAATACCTTTAGCTTGTTTTGGAATAGCAGGAGCAGTCTC	ACTTACATGATTTTATTAATACC	ACTTAGGTGATTTTATTAATACC	3	128627931	128627932	ACAD9	3-128627932-CC-GT
98	CTGATGGCTCTTCCTGAGCATGTGAACCATGGTCCTCTTCTGCCTCCTAGCACTGCTGCTGCAGGACTTGTTCCTCGGGTCTTATCCCAGAGTTCTGGCTG	CCTAGCACTGCTGCTGCAGGACT	CCTAGGGCTGCTGCTGCAGGACT	3	53883720	53883721	IL17RB	3-53883721-CC-TG
99	ACATATGTTTTTACTATATTTTTTTAAAAAGGAAAATTGGATCTAAATAACAATGCTTTCTTTGCAAACTTATAGCTTATAATAAATATTCCTTTTTTTTT	AATAACAATGCTTTCTTTGCAAA	AATAAGGATGCTTTCTTTGCAAA	4	38023300	38023301	TBC1D1	4-38023301-CC-TG
100	CAGCAGTATCCAATTATTTCTATTTCTGGAAAAGCACATAGCATGAAAGACAGTTTTCAAAGCCAAGAACATGAAATAGATACAGTGCAGTTTAAACAGCC	AAAGACAGTTTTCAAAGCCAAGA	AAAGAGGGTTTTCAAAGCCAAGA	4	89599178	89599179	HERC3	4-89599179-CC-TG
101	GCTACCTGTAAGAGGTGATAGAAATCCGACAGTCCAAGAGGGAAGTTAGCCAGGTGAAGGGGAGTGGGGCAGGTGTACCAAGCACAGGGAACCTTAGCTGT	TTAGCCAGGTGAAGGGGAGTGGG	TTAGCGGGGTGAAGGGGAGTGGG	5	140559677	140559678	PCDHB8	5-140559678-CC-TG
102	GTTACAAATTTTTCATCTTGGAAAACAGAAACTCTATACCCATTAGACAACAACTCCGCTTTTCACCGTCACTCCAGTCTCTGGTAACCACAGTCCTATTT	GACAACAACTCCGCTTTTCACCG	GACAAGGACTCCGCTTTTCACCG	5	140794504	140794505	PCDHGA10	5-140794505-CC-GT
103	AGAATTGCTTGAACCCGAGAGGCAGAGGTTGTGGTGAGCTGAGATTGCGCCATTGCATTCCAGCCTGGGCAGCAAGAGTGAAACTCCGTCTAAAAAAAAAA	TGCGCCATTGCATTCCAGCCTGG	TGCGCGGTTGCATTCCAGCCTGG	6	112671385	112671386	RFPL4B	6-112671386-CC-GT
104	CCATCCATGTCCCTGGCAAAAGTTTACAGCAATACAAATGGACAAAGATACACATTAAAGAGAATACTGTTGACACCATATAAATGAATGCACTATAATTT	AGATACACATTAAAGAGAATACT	AGATAGGCATTAAAGAGAATACT	6	161015127	161015128	LPA	6-161015128-CC-GT
105	GGGGGTGGGGGTCAGGTGGGCTAGGAAAGGGTGTTCCTACACTGTGCCCCCACAGGAGCCTGTCCGGGAGGGTGCCCCCCCAAACTGGAAGAAGAAGGAGA	GCCCCCACAGGAGCCTGTCCGGG	GCCCCGGCAGGAGCCTGTCCGGG	7	100647537	100647538	MUC12	7-100647538-CC-GT
106	GGGGGTGGGGGTCAGGTGGGCTAGGAAAGGGTGTTCCTACACTGTGCCCCCACAGGAGCCTGTCCGGGAGGGTGCCCCCCCAAACTGGAAGAAGAAGGAGA	GCCCCCACAGGAGCCTGTCCGGG	GCCCCGGCAGGAGCCTGTCCGGG	7	100647537	100647538	MUC12	7-100647538-CC-TT
107	AATCCTAATAAAAACACTTGGGAACTTGGAAGGAAGTAAAACACAAATTACATTAGAGTGAATTAAGAAAAAGAGTTGCATTTTGGTATCCTCCCAAGTGG	AATTACATTAGAGTGAATTAAGA	AATTAGGTTAGAGTGAATTAAGA	7	92761873	92761874	SAMD9L	7-92761874-CC-TG
Rescue
	reverse_seq	reverse_CC_n20_WT	reverse_GT/TG_n20_Mutant	CHROMOSOME	SITE	h38_loc	gene_name_x	mnv
1	TTCAGGCACATGTACTGGTGTTTGCCCAGTCTGTGCAGAAGGCTCTGCTCCCAGGTCCCTGGGACCCCCTAGCAGCCACCTGCAGTAGTCTCTGGCTCTGA	TGCTCCCAGGTCCCTGGGACCCC	TGCTGTCAGGTCCCTGGGACCCC	10	112838336	112838337	ADRA2A	10-112838337-CC-GT
2	GTCCAGGGCTGCTGTAGAGGGCCATGATGGGTCCCCGGGGGCGATGGGGCCTCCAGGTACCCATCCATACCTCCTCCGTCATGGCCAGCTCTGTCCGTAAG	GGGGCCTCCAGGTACCCATCCAT	GGGGGTTCCAGGTACCCATCCAT	11	197335	197336	ODF3	11-197336-CC-GT
3	CCCGCCATGGGGGTGTCTGATGGGTGAAGTTCAGTGGCAGCCTCCCAGCCCCCCCAGGAAACAGCATGTCTAGGTCCCGACCTTCGGGCTGCAGGAGAGAA	CAGCCCCCCCAGGAAACAGCATG	CAGCTGCCCCAGGAAACAGCATG	11	372698	372699	B4GALNT4	11-372699-CC-TG
4	CTCCAAGGTTCAAGTGATCCTCCCACCTCAGCCTCCCAAGTAGCTGCAACCACAGACGTGTGCCACCATGCTGCTAATTTTTTGAAAAATTATTTTTATAG	GCAACCACAGACGTGTGCCACCA	GCAATGACAGACGTGTGCCACCA	11	49075604	49075605	TRIM64C	11-49075605-CC-TG
5	AACCACAGCCTGCGTGAGCTGGACCTCAGCAACAACTGCCTGGGGGACGCCGGCATCCTGCAGCTGGTGGAGAGCGTCCGGCAGCCGGGCTGCCTCCTGGA	GACGCCGGCATCCTGCAGCTGGT	GACGGTGGCATCCTGCAGCTGGT	11	494941	494942	RNH1	11-494942-CC-GT
6	CACACGCCGGGTCACTGACAGACGCCCGATCCCTCCTGGCAGCTGGAACCCTGGCTGTGCCGAGTGCACCTAGAGGGCACGCAGCGTGAGGGTGTGTCTTC	GAACCCTGGCTGTGCCGAGTGCA	GAACGTTGGCTGTGCCGAGTGCA	11	612791	612792	IRF7	11-612792-CC-GT
7	TGAGAGATTCCCGAGTACGTCTACAGTCAGTCTTGTGGTAAGCTTGTGCCCTCGGAAGAACCTAGGGTAACAATGGGGCAAACTGAAAGTAAATATGCCTC	GTGCCCTCGGAAGAACCTAGGGT	GTGCTGTCGGAAGAACCTAGGGT	11	62381806	62381807	ROM1	11-62381807-CC-TG
8	GTGCCCCTGACTCTTGGAATGAATGCTTCTAGGTTGGATTTGTAAAATTCCAATTCTGGGTTGGAATTTTATCTGGGCCAGGCACAGTGGCTCACGCCTGC	AATTCCAATTCTGGGTTGGAATT	AATTTGAATTCTGGGTTGGAATT	11	72538238	72538239	ATG16L2	11-72538239-CC-TG
9	GGAAGGCCGCGAACTACATCTCCCAGGCGCCCCGCGCCCCGTTCCGCGCCCCGCGCCCCCGCCCGCGCGGCTCCTGCTGTGGTGCCGGAGCGTCCTCGGCT	GCGCCCCGCGCCCCCGCCCGCGC	GCGCCTGGCGCCCCCGCCCGCGC	14	105415248	105415249	AHNAK2	14-105415249-CC-TG
10	TTTTCACACCCATGGGGTGAGGGGAGTTGTGGTGGTACAAAAACAGACTCCTTCATGCTCTCAACTGAATTTCCTTTACAAGGAAAAACAAGTCTCTTGAG	GACTCCTTCATGCTCTCAACTGA	GACTTGTTCATGCTCTCAACTGA	15	79058922	79058923	ADAMTS7	15-79058923-CC-TG
11	ACACAGTGGTCCTGTCACAGCCACAGCCACAGCCTGCGCACCACGAGGCCCCGTGGTCCCAAAGCCCCTGCCTGGTGAGCTGTGGCCACTCCCACTTATCT	AGGCCCCGTGGTCCCAAAGCCCC	AGGCGTCGTGGTCCCAAAGCCCC	16	1279267	1279268	TPSB2	16-1279268-CC-GT
12	TGCCTCAGATTCACTTTTATCACCTTTCCTTGCCTCTTTCCTAGCACTGCCCAACAACACCAGCTCCTCTCCCCAGCCAAAGAAGAAACCACTGGATGGAG	ACTGCCCAACAACACCAGCTCCT	ACTGCGTAACAACACCAGCTCCT	17	7673601	7673602	DNAH2	17-7673602-CC-GT
13	CTGTAACCTCTCTCTTGGTTCAGCATCACTCTGGCTTCCGGGAGATGACCCGGATGGAACTGAAAATCTCCCTTCTACTAAGTAAGATGCCTGGATATCAG	TGACCCGGATGGAACTGAAAATC	TGACGTGGATGGAACTGAAAATC	18	13001511	13001512	CEP192	18-13001512-CC-GT
14	GTGATCCACCCACCTCGGCCTCCCAAAGTGCTGGGATTACAGGCGTGAGCCACCGTGCCTGGCCGTCTGTCACTTTCGCTGCTTCTCTCTTGCCTCACCTC	TGAGCCACCGTGCCTGGCCGTCT	TGAGTGACCGTGCCTGGCCGTCT	19	48601495	48601496	PLA2G4C	19-48601496-CC-TG
15	TGGTGGTCATGTCGGAGGCCCTCATGAGCATCCATCACTGTCACTGTTACCTCCTCACTCAGCTGGGTGGCCCAGGGTGGTCTGGAACTGCAGCACCGCCC	GTTACCTCCTCACTCAGCTGGGT	GTTAGTTCCTCACTCAGCTGGGT	19	49557859	49557860	CGB7	19-49557860-CC-GT
16	TCCAGGCCCCAGCTCCTCCTCCCTCAGACCCAGGAGTCCAGACCCCAGCCCCTCCTCCCTCAGACCCAGGAGTCCAGGCCCCCAGCCCCTCCTTCCTCAGA	CAGCCCCTCCTCCCTCAGACCCA	CAGCGTCTCCTCCCTCAGACCCA	19	55147408	55147409	AC009892.10	19-55147409-CC-GT
17	AGTCCCTGCGGTCCGGGCTGGGCGCGGCGGCCCGGGCAGCGGGCGTGGGCCCCAAGCGCGGTGTGGAGCTGCTGGCCGGGCGTGTGGAGGCCGCGGGGCCG	TGGGCCCCAAGCGCGGTGTGGAG	TGGGTGCCAAGCGCGGTGTGGAG	19	616349	616350	HCN2	19-616350-CC-TG
18	GGCTCTGTGGTGGAGTGGGTCACACCCCTGGGCGTCCCCGTCATCCAGCCCTATCGCCTGGACTCCAAGGTCAAGGTCAGTGTACCACCCCATCCCTCCCC	CAGCCCTATCGCCTGGACTCCAA	CAGCGTTATCGCCTGGACTCCAA	19	619020	619021	POLRMT	19-619021-CC-GT
19	GCCTTTGTGGCCTGGATCTGGGACGTGGTTCGGCGGAGCAGTCCCCAGCCCGGCCCCCTGCCTGGGACCACCAGGCCCCCAGGAGAAGCCGCCTGAGCCAC	CAGCCCGGCCCCCTGCCTGGGAC	CAGCTGGGCCCCCTGCCTGGGAC	19	685760	685761	PRSS57	19-685761-CC-TG
20	TGGTTCCATATGAACTTTAAAGTAGCCATCAGAGAAATGCAAATCAAAACCACAATGAGCTATCATCTCACACCAGTTAGAATGACAATCATTAAAAAGTC	AAAACCACAATGAGCTATCATCT	AAAATGACAATGAGCTATCATCT	2	102626041	102626042	IL1R2	2-102626042-CC-TG
21	CAGCACTCACCAGTTTGCTGATCATACTTTGAATAGCATTGTTCTAGAACCTTAAGACCTGATGAGTTGAGCTATTTCCTAATGGATATAGAGGTCTTGCT	AGAACCTTAAGACCTGATGAGTT	AGAATGTTAAGACCTGATGAGTT	2	219128093	219128094	GPBAR1	2-219128094-CC-TG
22	CTCTCCTTCTTTACCTTTCTTTCCTTCTCCGCTCCTCTCTCCCTTTCTCCCTCTCCTTCTCTCTCTCTTGCCCCACCCTCAGACATCCCAACACGTCCAGA	TCTCCCTCTCCTTCTCTCTCTCT	TCTCGTTCTCCTTCTCTCTCTCT	21	44837517	44837518	SIK1	21-44837518-CC-GT
23	AACTAAAAACTGGTGTCGGGCTTTATAATGTTGGGGACCAGCAGGGGCTCCCTTTAGCCAATAATTTGACAATCAGAAGAGAACTTGTGTGTCAGAACAGA	GGCTCCCTTTAGCCAATAATTTG	GGCTTGCTTTAGCCAATAATTTG	22	23029524	23029525	IGLV3-25	22-23029525-CC-TG
24	GCTTAGGGCACAAGGCAGTGGGGGAGGTAGGAGGTAGGGAGTGGGTGGTCCCCTCTCCCACACTGGCATCTGTTTAACCCATCCTAAGCCAGGGTTTCTGG	TGGTCCCCTCTCCCACACTGGCA	TGGTGTCCTCTCCCACACTGGCA	22	31342375	31342376	MORC2	22-31342376-CC-GT
25	TAGAGAGATGTTACTGTAAATATCACAGTGGGTGTACACACATGGGGTACCCCCACTGGGATATTATTTGTAATATCTTTGAGAGATATAACTCCTAATAT	GGTACCCCCACTGGGATATTATT	GGTAGTCCCACTGGGATATTATT	3	125691006	125691007	ROPN1B	3-125691007-CC-GT
26	GAGCTGAGATTGTGCCACTGCACTGCAGCCTGGGCAACAGAGCAAGACTCCATCTCAAAAAAAAAAAGTTCATATTTATGACCTAATATCTGGCATCGTGG	GACTCCATCTCAAAAAAAAAAAG	GACTTGATCTCAAAAAAAAAAAG	4	7783162	7783163	AFAP1	4-7783163-CC-TG
27	AGCTGTGATATGGAGCCATTTTCTGTGAAATTCCTTAAATATCCAAAACCCTAAAAAGCTTACTACACTAAGGAAATTCGAGTAATGGCGCAGAGGCTCCA	AAACCCTAAAAAGCTTACTACAC	AAACGTTAAAAAGCTTACTACAC	7	48318748	48318749	ABCA13	7-48318749-CC-GT
28	AGGCTGGTCTTGAACTCCTGGCATCAAGTGATCCTTCCACCTTGGCCTCCCAAACTGCTGGGATTATAGACATAAGGCACTACACCCAGCTCTTGTTTGTA	CCTCCCAAACTGCTGGGATTATA	CCTCGTAAACTGCTGGGATTATA	7	73814748	73814749	CLIP2	7-73814749-CC-GT
29	GGAGGTCTACGGGCATTTCCTGGGCGTGCGCGGCAGCTGCATTCCCCAGCCGCGCCCGGTGCCCGGCAGCCAGAAGGGCGTGCTGGTGGCCCCTGGAGGCC	CCAGCCGCGCCCGGTGCCCGGCA	CCAGTGGCGCCCGGTGCCCGGCA	9	4118392	4118393	GLIS3	9-4118393-CC-TG
30	CCCGCCATGGGGGTGTCTGATGGGTGAAGTTCAGTGGCAGCCTCCCAGCCCCCCCAGGAAACAGCATGTCTAGGTCCCGACCTTCGGGCTGCAGGAGAGAA	CAGCCCCCCCAGGAAACAGCATG	CAGCCTGCCCAGGAAACAGCATG	11	372698	372699	B4GALNT4	11-372699-CC-TG
31	GGCAGAACTTTCTGCCCCCAGCTGCTATGGTACTGTCTCCACTGATAACTCCACGTTCTCACTTGTCTCCCAAGTCCTTTAAGTTAGATTATATCTCATTT	TAACTCCACGTTCTCACTTGTCT	TAACTGTACGTTCTCACTTGTCT	12	94671742	94671743	RP11-1105G2.3	12-94671743-CC-GT
32	GGAAGGCCGCGAACTACATCTCCCAGGCGCCCCGCGCCCCGTTCCGCGCCCCGCGCCCCCGCCCGCGCGGCTCCTGCTGTGGTGCCGGAGCGTCCTCGGCT	GCGCCCCGCGCCCCCGCCCGCGC	GCGCCTGGCGCCCCCGCCCGCGC	14	105415248	105415249	AHNAK2	14-105415249-CC-TG
33	GACTGGCATTCACTAGATGTAATTTTTTTGCCTCCAAAGTTGTGACCAGACCATGCTGCTGCTGGGACCAGGAACGGTGATCTCTTTCTGTGAGGCATAGA	CCAGACCATGCTGCTGCTGGGAC	CCAGAGTATGCTGCTGCTGGGAC	15	23608835	23608836	GOLGA8S	15-23608836-CC-GT
34	AAAGGAGGAAGTAACTTTACAGTAGAGAAAATTGGCAAATATTACCTCATCCAGATGATCAGGTCAACAGCAACATTGATAAGGCACATTGATAGCATGTA	CTCATCCAGATGATCAGGTCAAC	CTCATTGAGATGATCAGGTCAAC	15	42115742	42115743	MAPKBP1	15-42115743-CC-TG
35	ACACAGTGGTCCTGTCACAGCCACAGCCACAGCCTGCGCACCACGAGGCCCCGTGGTCCCAAAGCCCCTGCCTGGTGAGCTGTGGCCACTCCCACTTATCT	AGGCCCCGTGGTCCCAAAGCCCC	AGGCCGTGTGGTCCCAAAGCCCC	16	1279267	1279268	TPSB2	16-1279268-CC-GT
36	TAAAAATACAAAAATAAAAATTAGCCGGGCGTGGTGGCGGGCACCTGTAGCCTCGGCTACTTGGGAGGCTGAGCCAGGAGAATGGCGTGAACCTGGGAGGC	TGTAGCCTCGGCTACTTGGGAGG	TGTAGGTTCGGCTACTTGGGAGG	16	75146298	75146299	LDHD	16-75146299-CC-GT
37	TAGGTAAGCCTGGCTGCTGTAATAAGTAAACCGCCAAATTTCAGTGGCTTCCCCCAAAAGGTGTCCTTCTTACTTACACAGCAGTCCAATATGGGTGCTCC	GGCTTCCCCCAAAAGGTGTCCTT	GGCTTGTCCCAAAAGGTGTCCTT	17	36873056	36873057	MLLT6	17-36873057-CC-GT
38	TCACTGCAACCTCCGCCCCCCGGGTTCATGTGATTCTCCTGCCTCAGCCACCCGAGTAGCTGGGATTACAGGCGTGCACCACCATGCCCAGCTAATTTTTG	AGCCACCCGAGTAGCTGGGATTA	AGCCAGTCGAGTAGCTGGGATTA	17	48432323	48432324	XYLT2	17-48432324-CC-GT
39	CTGTTCTCTTTTACGGTCACTCGGCACACGCAGCCACACTCACCACCACGCCTGCCTAGAGACCCAGACGCGGCCCTGGCCCACCAGCGCTCTGGGCCAGC	CCACGCCTGCCTAGAGACCCAGA	CCACGTGTGCCTAGAGACCCAGA	17	74921070	74921071	MGAT5B	17-74921071-CC-TG
40	TGCCTCAGATTCACTTTTATCACCTTTCCTTGCCTCTTTCCTAGCACTGCCCAACAACACCAGCTCCTCTCCCCAGCCAAAGAAGAAACCACTGGATGGAG	ACTGCCCAACAACACCAGCTCCT	ACTGCGTAACAACACCAGCTCCT	17	7673601	7673602	DNAH2	17-7673602-CC-GT
41	TGTTGCCTGAGTTCCAATAATGCAGGAGCTTTGCTCAGAGGCTGAAGTTGCCTAAATCTTGTATCAGTCTGAGTGGGGTTATCACTATTTCTGGTTTATTC	AGTTGCCTAAATCTTGTATCAGT	AGTTGGTTAAATCTTGTATCAGT	18	56203410	56203411	ALPK2	18-56203411-CC-GT
42	TCCTCCTTGTGGTCCACCAGGCCATGCATGATCTGCCTGTCACCTCCCTGCCTTCACCACCTTCCTCTTTTCCCCTCAACCACTCCACTCCAGCCACACTG	CCCTGCCTTCACCACCTTCCTCT	CCCTGTGTTCACCACCTTCCTCT	19	13318385	13318386	CACNA1A	19-13318386-CC-TG
43	CTTACATTGGGCACATGCTAGGCTAGCCTGAGTTCACTCCGTGTGTCTGTCCCCCTCCACCACCAACAGGACCCCCGAGGCTCTCGGATGATAGAGTGGAG	TCTGTCCCCCTCCACCACCAACA	TCTGTGTCCCTCCACCACCAACA	19	17008577	17008578	CPAMD8	19-17008578-CC-GT
44	TCCAAACTGGCAGAACAAAAGTGGGCACTGTGTGGGGTGTTCTACGCTTTCCAGGGACAGACATCACAGAAGAGTGATTAGTCTTGGGGCTATTCATAATC	GCTTTCCAGGGACAGACATCACA	GCTTTGTAGGGACAGACATCACA	19	40366373	40366374	FCGBP	19-40366374-CC-GT
45	TCCAGGCCCCAGCTCCTCCTCCCTCAGACCCAGGAGTCCAGACCCCAGCCCCTCCTCCCTCAGACCCAGGAGTCCAGGCCCCCAGCCCCTCCTTCCTCAGA	CAGCCCCTCCTCCCTCAGACCCA	CAGCCGTTCCTCCCTCAGACCCA	19	55147408	55147409	AC009892.10	19-55147409-CC-GT
46	GCGGTCATCGTGCACCACCGAGAGGTCATGTACAACCCCAGTGCCCAGCTCCCACGCTCCCCGAGGCGGCAGGGGCAGCGATGGATCTGGTTCAGCATGGA	CAGCTCCCACGCTCCCCGAGGCG	CAGCTGTCACGCTCCCCGAGGCG	19	5832207	5832208	FUT6	19-5832208-CC-GT
47	AGTCCCTGCGGTCCGGGCTGGGCGCGGCGGCCCGGGCAGCGGGCGTGGGCCCCAAGCGCGGTGTGGAGCTGCTGGCCGGGCGTGTGGAGGCCGCGGGGCCG	TGGGCCCCAAGCGCGGTGTGGAG	TGGGCTGCAAGCGCGGTGTGGAG	19	616349	616350	HCN2	19-616350-CC-TG
48	GGAGGACACCAAGCGAAGGTCACCGTGAACAGGAAGGCAGAGATGCTGTTCCTTATAGAGAAAAGGCACAACGCTGGATGTGGAGACTTTTTTTTTTTTTT	CTGTTCCTTATAGAGAAAAGGCA	CTGTTGTTTATAGAGAAAAGGCA	19	9324694	9324695	OR7D4	19-9324695-CC-GT
49	TATTAGGTGGATATTGTGGCTCACATCTGTAGTCCCAGCATTTTGGGAGGCCAAGGCAGGAGAATCACTTGAGGCCAGGAGTTCATGACCAGCCTGGGTAA	GGAGGCCAAGGCAGGAGAATCAC	GGAGGTGAAGGCAGGAGAATCAC	2	191524325	191524326	NAB1	2-191524326-CC-TG
50	ATGCATTCAACCATAAAGGTGACTGTGTTATTTACATTAACAGAATTATTCCAATTCCCACCAAAATATTAGCTCTTGAAAAGCCTAAGTGCTAGCATTTA	TTATTCCAATTCCCACCAAAATA	TTATTTGAATTCCCACCAAAATA	21	37420649	37420650	SETD4	21-37420650-CC-TG
51	AACTAAAAACTGGTGTCGGGCTTTATAATGTTGGGGACCAGCAGGGGCTCCCTTTAGCCAATAATTTGACAATCAGAAGAGAACTTGTGTGTCAGAACAGA	GGCTCCCTTTAGCCAATAATTTG	GGCTCTGTTTAGCCAATAATTTG	22	23029524	23029525	IGLV3-25	22-23029525-CC-TG
52	CTTTGGAGATCATACCTGACTGTTCAGGTGGAAAGCCTTCACCAGCTCCACCTCCCTCTACATCCTTTCTCTTCCACACACTGCCCATCTTCCCTCTTCTA	CTCCACCTCCCTCTACATCCTTT	CTCCAGTTCCCTCTACATCCTTT	22	24456433	24456434	CABIN1	22-24456434-CC-GT
53	GCTTAGGGCACAAGGCAGTGGGGGAGGTAGGAGGTAGGGAGTGGGTGGTCCCCTCTCCCACACTGGCATCTGTTTAACCCATCCTAAGCCAGGGTTTCTGG	TGGTCCCCTCTCCCACACTGGCA	TGGTCCGTTCTCCCACACTGGCA	22	31342375	31342376	MORC2	22-31342376-CC-GT
54	TAGAGAGATGTTACTGTAAATATCACAGTGGGTGTACACACATGGGGTACCCCCACTGGGATATTATTTGTAATATCTTTGAGAGATATAACTCCTAATAT	GGTACCCCCACTGGGATATTATT	GGTACGTCCACTGGGATATTATT	3	125691006	125691007	ROPN1B	3-125691007-CC-GT
55	GTGGATGGCACAATCCAGACGCCTACCTTGGCACTCTCAGGGGACACCCTCCACCCACAGAATGGCGAAACGGGATGGATACAGCTCTGAGACACTGCCCC	ACCCTCCACCCACAGAATGGCGA	ACCCTTGACCCACAGAATGGCGA	4	1164250	1164251	SPON2	4-1164251-CC-TG
56	TAGGGAGGAGGGAGGCAGAAAGTTCTGAGAACCACAGTGAGGAGAAAGGACCCCACCTCACCTCTGAACCCAGGGGTACAAGTCCATGGGGGAAACTCCCC	AAGGACCCCACCTCACCTCTGAA	AAGGATGCCACCTCACCTCTGAA	6	29911113	29911114	HLA-A	6-29911114-CC-TG
