# Supplementary material for: HMGN1 enhances CRISPR-directed dual-function A-to-G and C-to-G base editing
Source: Nat Commun. 2023 Apr 27;14:2430. doi: 10.1038/s41467-023-38193-2 (PMC10140177; doi:10.1038/s41467-023-38193-2)
Supplement: Supplementary file 8 — Source Data [file 41467_2023_38193_MOESM8_ESM.xls]

## Sheet: Figure 1
1A
HIRA-C6	GBE	SOX2-SAD	SOX2-HMG	CHD1	Histone H1	HMGB1	HMGN1	TIP60	SIRT1	HDAC1	HDAC2	KDM4A	EZH2	EHMT2	SETD2-SET	USP22	RNF168	P value for HMGN1-GBE
editing efficiency	29.0492	47.9564	28.7012	27.8069	38.5409	37.4584	53.8264	36.821	32.3601	29.6315	27.8912	2.32014	7.6931	25.6306	32.6261	43.6204	40.2624	4.81729e-05
	26.5645	46.5822	37.3752	26.6879	38.0714	36.819	55.0804	35.0789	30.62	27.6231	30.2645	3.14078	6.89138	24.6602	31.8483	42.1115	41.6368
	30.8966	41.4572	35.5157	27.0256	40.8533	37.1485	53.4125	38.1238	33.6409	28.6339	31.5333	1.36107	8.94807	21.8481	33.4891	45.6399	42.6612
EMX1-site1-C6	GBE	SOX2-HMG	SOX2-SAD	CHD1	Histone H1	HMGB1	HMGN1	TIP60	SIRT1	HDAC1	HDAC2	KDM4A	EZH2	EHMT2	SETD2-SET	USP22	RNF168	P value for HMGN1-GBE
editing efficiency	20.0686	42.2103	21.5614	24.4601	38.0146	25.789	51.6657	18.6042	30.321	21.3312	20.8805	1.50471	3.21132	15.5665	22.1612	32.3465	30.1521	1.80774e-05
	20.2838	42.4051	24.4599	25.1512	38.2596	27.4204	54.5936	19.6621	31.261	20.3601	20.5415	0.95123	2.66214	16.548	20.1326	30.1251	27.3676
	16.749	42.9411	21.6176	24.6616	37.8538	25.9394	53.0111	21.6613	32.5607	22.445	21.2617	1.05129	1.99821	17.563	21.949	29.8404	28.4511
1B
EMX1-site1-A4	A8e	SOX2-SAD	SOX2-HMG	CHD1	Histone H1	HMGB1	HMGN1	TIP60	SIRT1	HDAC1	HDAC2	KDM4A	EZH2	EHMT2	SETD2-SET	USP22	RNF168	P value for HMGN1-A8e
editing efficiency	61.7372	50.9573	62.3911	59.9511	59.0419	53.8015	63.8953	56.2354	50.3453	42.8779	43.7786	23.6786	36.8754	41.7436	46.3139	53.3746	56.7133	0.0133391
	61.4234	55.4838	56.2841	53.9908	51.4162	54.3946	64.0766	51.2245	49.8587	43.6568	48.7377	24.7429	35.6677	42.3564	44.3466	51.4244	54.7235
	61.0443	47.8138	49.7242	56.9715	51.5639	63.8836	62.6127	50.6346	52.3278	48.9458	46.6487	26.8987	31.4889	45.8854	42.3177	50.8724	55.9746
EMX1-site1-A5	A8e	SOX2-SAD	SOX2-HMG	CHD1	Histone H1	HMGB1	HMGN1	TIP60	SIRT1	HDAC1	HDAC2	KDM4A	EZH2	EHMT2	SETD2-SET	USP22	RNF168	P value for HMGN1-A8e
editing efficiency	63.4454	52.7704	64.4105	62.1645	60.8539	56.0215	66.3954	58.6332	59.8341	45.6773	50.225	26.3017	39.1342	42.1847	47.8564	56.3526	58.7176	0.00597736
	62.9647	58.7439	57.9613	56.1493	52.9174	56.5924	66.5878	57.3531	57.3147	47.8801	48.7537	27.4434	38.7434	39.7945	42.1421	57.4275	59.3273
	62.7751	49.4628	51.3554	58.9844	53.1438	66.6218	64.9678	56.1571	55.9058	46.2912	44.302	28.6102	34.6146	38.4724	43.6376	58.2396	55.3444
HEK4-A3	A8e	SOX2-SAD	SOX2-HMG	CHD1	Histone H1	HMGB1	HMGN1	TIP60	SIRT1	HDAC1	HDAC2	KDM4A	EZH2	EHMT2	SETD2-SET	USP22	RNF168	P value for HMGN1-A8e
editing efficiency	50.4765	54.4942	40.3782	35.7317	47.7886	54.4942	52.276	48.6313	43.2421	40.2802	40.8015	15.0321	23.6426	35.6048	32.1233	42.3301	44.6449	0.178295
	48.208	43.3966	43.091	39.7207	48.6055	43.3967	50.2145	49.3784	41.246	36.5414	39.8425	13.5541	21.5741	31.4632	30.2122	43.6212	43.6842
	51.0089	46.8706	46.2596	33.8908	46.4292	46.8704	53.4835	45.098	43.6714	38.1784	41.2143	13.4452	25.4348	36.8573	31.5711	48.9141	40.2342
HEK4-A5	A8e	SOX2-SAD	SOX2-HMG	CHD1	Histone H1	HMGB1	HMGN1	TIP60	SIRT1	HDAC1	HDAC2	KDM4A	EZH2	EHMT2	SETD2-SET	USP22	RNF168	P value for HMGN1-A8e
editing efficiency	51.9723	56.2791	42.1214	37.6402	51.0727	56.2479	53.8362	45.6075	41.3751	40.3253	38.3621	12.1682	20.335	32.1137	28.6317	43.1542	45.5799	0.154312
	47.5954	44.604	45.0725	41.5408	51.8075	44.675	52.2553	43.6217	42.3337	39.7583	39.6771	11.2761	21.5174	33.6831	29.7212	42.6875	48.7875
	52.3833	48.3161	38.2438	35.8916	49.7711	48.3167	54.8401	40.6323	42.8188	36.9077	35.7976	10.9076	19.8068	34.6184	27.3732	46.9787	43.7452
1C
TET2-site1	GBE		HMGN1-GBE		TET2-site2	GBE		HMGN1-GBE		TET2-site3	GBE		HMGN1-GBE		ZWINT	GBE		HMGN1-GBE		HEK4	GBE		HMGN1-GBE		APE1	GBE		HMGN1-GBE		VISTA	GBE		HMGN1-GBE		RP11-site1	GBE		HMGN1-GBE
editing efficiency	Mean	SD	Mean	SD	editing efficiency	Mean	SD	Mean	SD	editing efficiency	Mean	SD	Mean	SD	editing efficiency	Mean	SD	Mean	SD	editing efficiency	Mean	SD	Mean	SD	editing efficiency	Mean	SD	Mean	SD	editing efficiency	Mean	SD	Mean	SD	editing efficiency	Mean	SD	Mean	SD
C4	0.244921	0.0519	0.333715	0.111663	C1	0.100258	0.003943	0.107335	0.012608	C6	6.66815	0.383576	29.6294	0.73643	C6	20.6409	0.407423	49.9408	1.65534	C4	0.221959	0.037356	4.94267	0.604758	C1	0.068635	0.001726	0.081499	0.011926	C4	2.00033	0.183357	7.39582	0.595807	C2	0.008286	0.002176	0.018842	0.006852
C6	29.1265	0.548202	42.1453	2.89337	C2	0.093945	0.011649	0.06987	0.011879	C15	0.073039	0.000294	0.068742	0.015989	C11	0.242015	0.022321	0.266548	0.019092	C6	12.6412	1.96167	34.821	4.21168	C2	0.091868	0.011058	0.125823	0.016139	C6	46.0336	1.74601	55.9081	3.23257	C6	15.8945	1.06593	34.4197	1.27511
C9	0.078333	0.024388	0.088793	0.037764	C6	15.8933	0.497046	33.6782	1.0296						C15	0.19635	0.007457	0.204271	0.035265	C12	0.062839	0.008614	0.086513	0.034091	C3	0.389328	0.017202	1.56948	0.029437	C11	0.162874	0.018666	0.217948	0.036244
C12	0.276725	0.072502	0.359057	0.119578	C10	0.470649	0.064546	0.904061	0.064963											C15	0.059567	0.022793	0.074881	0.0368	C4	0.988779	0.038522	4.60123	0.275258	C17	0.107681	0.007428	0.127911	0.004266
C15	0.229511	0.105069	0.346472	0.127437	C15	0.500433	0.024663	0.670649	0.045208											C16	0.015024	0.004612	0.031988	0.002725	C6	7.33175	0.140157	18.1742	1.47501	C20	0.033164	0.005443	0.038128	0.014063
C17	0.461149	0.191748	0.467642	0.081973	C16	0.117197	0.015484	0.102532	0.018406											C18	0.051505	0.01575	0.110155	0.025582	C13	0.51027	0.014305	0.516595	0.004361
C18	0.032589	0.028702	0.046739	0.063855																C20	0.036733	0.017918	0.04163	0.025612	C16	0.045073	0.003448	0.056571	0.005059
C19	0.008732	0.015124	0.019505	0.020829
1D
VISTA	A8e		HMGN1-A8e		RP11-site1	A8e		HMGN1-A8e		TET2-site4	A8e		HMGN1-A8e		HIRA	A8e		HMGN1-A8e		APE1	A8e		HMGN1-A8e		RNF2	A8e		HMGN1-A8e		TET2-site2	A8e		HMGN1-A8e		ZWINT	A8e		HMGN1-A8e
editing efficiency	Mean	SD	Mean	SD	editing efficiency	Mean	SD	Mean	SD	editing efficiency	Mean	SD	Mean	SD	editing efficiency	Mean	SD	Mean	SD	editing efficiency	Mean	SD	Mean	SD	editing efficiency	Mean	SD	Mean	SD	editing efficiency	Mean	SD	Mean	SD	editing efficiency	Mean	SD	Mean	SD
A2	1.043	0.0318	0.7242	0.0682	A3	34.0851	4.9614	38.3431	0.8178	A2	8.051	0.8833	6.0615	0.1282	A3	36.9759	3.3065	40.8204	1.5756	A5	56.853	1.3113	61.3453	1.1149	A1	1.8717	0.1076	1.1977	0.0678	A8	52.0507	2.2636	60.146	1.6902	A3	25.1562	2.5286	23.9484	0.7265
A3	13.4465	1.1678	10.1058	0.2942	A4	35.6819	4.6406	40.1385	0.8248	A5	42.963	4.1079	56.2131	1.5924	A8	48.1144	3.7551	56.5597	2.2259	A7	56.4629	1.162	60.9315	1.0467	A4	45.8557	3.8391	47.1703	0.1536	A9	30.2985	1.8002	34.0471	0.7158	A4	32.3808	3.3502	31.7992	1.3257
A5	67.2156	3.6721	66.3462	1.9421	A14	0.7694	0.0597	0.6242	0.0327	A9	38.5415	3.8143	52.9574	1.5578	A10	9.0579	0.9113	11.992	0.3859	A9	25.5479	0.3876	27.8116	0.7986	A7	46.5088	4.0033	48.3608	0.2478	A11	23.4817	1.6568	23.9426	0.1055	A5	51.061	4.2025	56.2597	1.919
A7	64.2052	3.7586	63.7016	1.9962	A15	0.3499	0.0379	0.2942	0.0445	A11	10.7027	1.2771	11.2777	0.0168	A11	3.704	0.3852	3.9724	0.1286	A10	3.8498	0.4468	3.3495	0.1284	A8	32.1588	2.778	32.7148	0.2178	A12	0.9204	0.0584	0.6452	0.0162	A7	53.9749	4.3575	58.8433	2.0414
A8	26.8176	2.1366	29.7604	1.1036						A14	0.2637	0.0247	0.2693	0.0361	A15	0.5885	0.0191	0.4316	0.03	A11	1.684	0.2322	1.1826	0.0311	A10	3.2802	0.0883	3.1734	0.1953	A13	0.3196	0.0617	0.2427	0.0373	A8	18.534	2.1485	18.6762	0.8159
A9	6.9044	0.544	7.8063	0.3311						A17	0.0879	0.00943	0.089	0.0252	A20	0.294	0.0604	0.2597	0.0588	A12	1.7145	0.3435	1.0541	0.0871	A13	1.1188	0.0309	0.995	0.00213	A18	0.1309	0.00533	0.1207	0.014	A9	4.75	0.4852	3.6242	0.2174
A12	5.6969	0.4139	5.5779	0.2497																A15	0.702	0.1905	0.3885	0.04	A19	0.2106	0.0154	0.2089	0.0112	A19	0.1299	0.0265	0.16	0.0145	A10	2.8631	0.2267	2.1248	0.1394
A14	1.6196	0.034	1.4044	0.0913																					A20	0.1572	0.0289	0.1584	0.00558	A20	0.1758	0.0222	0.1948	0.00945	A12	9.0773	0.8775	9.5834	0.1649
A15	0.2833	0.0251	0.235	0.0183																															A14	6.9083	0.861	5.7732	0.2103

## Sheet: Figure 2
2B
editing efficiency	GBE-ΔUNG		TABE		ATBE		TABE-R33A			editing efficiency	GBE-ΔUNG		TABE		ATBE		TABE-R33A
EMX1-site1-C-to-G	Mean	SD	Mean	SD	Mean	SD	Mean	SD		HEK4-C-to-G	Mean	SD	Mean	SD	Mean	SD	Mean	SD
C2	0.0467	0.0306	0.0195	0.00501	0.0198	0.00363	0.0028	0.00141		C4	2.1067	0.091	0.983456	0.0725	1.3618	0.111434	0.1783	0.0428
C6	28.6965	0.7644	31.8521	0.5073	7.8634	0.3464	2.2532	0.1797		C6	22.5653	1.4032	23.2028	1.1808	14.6534	0.435911	5.5044	2.7667
C10	0.1806	0.011	0.7656	0.0693	3.8422	0.1278	0.0927	0.0121		C12	0.0467	0.00822	0.0372606	0.00838	0.0577	0.00799492	0.0152	0.00382
C18	0.0161	0.0076	0.0131	0.00659	0.0124	0.00185	0.00746	0.0065		C15	0.0697	0.00569	0.0441743	0.00895	0.0437	0.0127823	0.0151	0.0156
C19	0.00895	0.00616	0.0179	0.00668	0.0054	0.000851	0.00416	0.00361		C16	0.0408	0.00734	0.0195964	0.00603	0.0289	0.0123975	0.002	0.00129
C20	0.0103	0.00341	0.0125	0.00704	0.00293	0.00252	0.00366	0.00332		C18	0.1445	0.0126	0.0404033	0.00847	0.03	0.00216194	0.00315	0.00263
										C20	0.0155	0.00445	0.00862199	0.00458	0.0111	0.00586839	0.00258	3.29e-05
editing efficiency	A8e		TABE		ATBE		TABE-R33A			editing efficiency	A8e		TABE		ATBE		TABE-R33A
EMX1-site1-A-to-G	Mean	SD	Mean	SD	Mean	SD	Mean	SD		HEK4-A-to-G	Mean	SD	Mean	SD	Mean	SD	Mean	SD
A4	61.4022	0.3463	31.8903	0.539828	46.3355	1.5293	39.6527	1.1677		A3	48.5645	3.7822	8.1133	0.6561	29.0506	1.53556	17.5872	3.6838
A5	63.0617	0.3455	31.8235	0.666004	46.766	1.4304	44.9929	1.3274		A5	49.9837	3.8059	32.3483	1.9977	42.6619	1.52102	36.7159	6.7641
A9	32.2735	1.6339	9.3008	0.306367	15.0844	1.0164	16.9216	0.5758		A13	1.1568	0.00746	0.8384	0.0442	0.4601	0.0650906	1.34954	0.1577
A16	0.247	0.0462	0.2425	0.0364705	0.17	0.0553	0.1709	0.0316		A14	1.6758	0.2216	0.4324	0.0253	0.2597	0.00340058	0.507125	0.0543
A17	0.2995	0.0425	0.2764	0.0369431	0.2112	0.03	0.2535	0.0423		A19	0.1832	0.0137	0.2105	0.0183	0.1927	0.0322229	0.207564	0.0277
2D
EMX1-site1	C-to-G			A-to-G			D-value			P value	HEK4	C-to-G			A-to-G			D-value			P value
TABE	33.2244	32.0786	32.5501	74.6485	71.7799	72.6156	41.4241	39.7013	40.0655	1.22163e-05	TABE	22.7555	25.0354	24.7679	37.4614	42.4951	41.4283	14.7059	17.4597	16.6604	2.01686e-05
ATBE	11.1941	11.997	11.9257	104.119	112.05	108.389	92.9245	100.053	96.463		ATBE	16.6191	15.87	15.5566	74.3635	72.4012	68.3728	57.7444	56.5312	52.8162
TABE-R33A	2.3713	2.5061	2.1605	99.3022	105.059	100.34	96.9309	102.553	98.1799		TABE-R33A	4.4688	8.8925	3.687	63.8251	43.1354	55.9488	59.3563	34.2429	52.2618
2E
EMX1-site1	GBE-ΔUNG	A8e	TABE	ATBE	TABE-R33A		HEK4	GBE-ΔUNG	A8e	TABE	ATBE	TABE-R33A
Indel	10.1214	2.1451	10.0471	5.4733	1.1652		Indel	7.3696	0.9279	6.5812	4.9679	0.9048
	11.0744	2.1242	10.0304	5.563	1.2854			7.2398	0.9152	7.6175	4.4669	1.0058
	10.7893	2.9927	10.2347	5.1555	1.0968			7.5604	0.7497	7.0299	5.0258	0.8087

## Sheet: Figure 3
3B
editing efficiency	GGBE1.0		GGBE1.1		GGBE1.2		GGBE1.3		GGBE1.4		GGBE1.5		editing efficiency	GGBE1.0		GGBE1.1		GGBE1.2		GGBE1.3		GGBE1.4		GGBE1.5
EMX1-site1-C-to-G	Mean	SD	Mean	SD	Mean	SD	Mean	SD	Mean	SD	Mean	SD	HEK4-C-to-G	Mean	SD	Mean	SD	Mean	SD	Mean	SD	Mean	SD	Mean	SD
C2	0.0195	0.00501	0.0232009	0.00922	0.0249	0.00316	0.0166	0.00607	0.0204	0.00636	0.0404667	0.0126903	C4	0.983456	0.0725	1.37355	0.159	1.14758	0.1177	1.58507	0.128	1.0807	0.213	0.257213	0.0517082
C6	31.8521	0.5073	33.2552	0.3083	4.333	0.0956	15.143	0.167	28.8179	0.1138	16.6746	0.198052	C6	23.2028	1.1808	24.0585	0.4483	9.15002	0.0327	24.2217	0.5173	20.7265	2.6203	7.24553	0.446714
C10	0.7656	0.0693	0.742493	0.045	1.2917	0.0733	11.7418	0.1014	0.6771	0.0869	13.1187	0.442641	C12	0.0372606	0.00838	0.049934	0.00944	0.0418532	0.0053	0.155149	0.038	0.0549	0.0117	0.0251008	0.0104101
C18	0.0131	0.00659	0.00974947	0.00526	0.00597	0.00131	0.00724	0.00532	0.00531	0.00463	0.0194	0.0112468	C15	0.0441743	0.00895	0.0419635	0.0449	0.0618742	0.0164	0.101447	0.0137	0.0641	0.00594	0.0157584	0.00696645
C19	0.0179	0.00668	0.0114485	0.00469	0.0061	0.00338	0.00768	0.00182	0.00801	0.00281	0.00987333	0.00277464	C16	0.0195964	0.00603	0.0123879	0.00767	0.0161199	0.00324	0.113521	0.0106	0.0135	0.00466	0.0230233	0.00726341
C20	0.0125	0.00704	0.00710781	0.00311	0.00529	0.00365	0.00231	0.00145	0.00917	0.00389	0.00872667	0.00173339	C18	0.0404033	0.00847	0.0595266	0.00774	0.0811021	0.0128	0.0216737	0.0141	0.0416	0.0156	0.039984	0.0150703
													C20	0.00862199	0.00458	0.00534836	0.00534	0.00640252	0.00333	0.00719935	0.00371	0.0128	0.00221	0.00889025	0.00965716
editing efficiency	GGBE1.0		GGBE1.1		GGBE1.2		GGBE1.3		GGBE1.4		GGBE1.5		editing efficiency	GGBE1.0		GGBE1.1		GGBE1.2		GGBE1.3		GGBE1.4		GGBE1.5
EMX1-site1-A-to-G	Mean	SD	Mean	SD	Mean	SD	Mean	SD	Mean	SD	Mean	SD	HEK4-A-to-G	Mean	SD	Mean	SD	Mean	SD	Mean	SD	Mean	SD	Mean	SD
A4	31.8903	0.539828	28.212	0.122214	45.9244	0.9381	29.924	0.4354	30.0611	0.2335	11.6462	0.105413	A3	8.1133	0.6561	7.8155	0.662633	28.9798	0.889293	19.9318	0.745238	9.2887	1.074	1.63967	0.154587
A5	31.8235	0.666004	27.1913	0.333071	52.3186	1.1329	35.4841	0.6018	29.5684	0.326	15.022	0.11718	A5	32.3483	1.9977	31.3908	1.25192	45.9505	0.71933	46.9086	1.58909	30.3043	3.7774	15.3547	0.533848
A9	9.3008	0.306367	15.9329	0.117766	20.7489	0.6767	11.6213	0.0533	10.2287	0.223	8.50383	0.111824	A13	0.8384	0.0442	0.8956	0.0810511	5.5786	0.197452	3.2827	0.229395	0.9883	0.0814	0.312348	0.0556113
A16	0.2425	0.0364705	0.2045	0.0210513	0.2073	0.0243	0.2784	0.00591	0.255	0.0427	0.1509	0.0098656	A14	0.4324	0.0253	0.5057	0.0821901	2.3003	0.0702835	1.5582	0.0851676	0.5253	0.00462	0.225544	0.0200942
A17	0.2764	0.0369431	0.2515	0.0300925	0.2545	0.016	0.311	0.0365	0.3155	0.0262	0.207233	0.0255696	A19	0.2105	0.0183	0.1806	0.0223807	0.1933	0.00871238	0.1922	0.0212012	0.1916	0.0246	0.145021	0.0332537
3E
EMX1-site1	C-to-G			A-to-G			D-value				HEK4	C-to-G			A-to-G			D-value
GGBE1.0	33.2244	32.0786	32.5501	74.6485	71.7799	72.6156	38.5555	42.5699	40.0655		GGBE1.0	22.7555	25.0354	24.7679	37.4614	42.4951	41.4283	14.706	17.4597	16.6603
GGBE1.1	33.7852	33.895	34.3128	71.4389	70.9455	71.6242	37.839	37.5439	36.6327		GGBE1.1	25.0596	25.5715	25.665	40.991	39.4423	37.1855	15.9314	13.8708	11.5205
GGBE1.2	5.4423	5.6683	5.7636	120.13	120.983	115.863	114.687	115.315	110.099		GGBE1.2	10.2288	10.3932	10.2708	76.7855	73.9617	74.0437	66.5566	63.5685	63.7728
GGBE1.3	26.7118	26.9127	27.0302	75.8546	77.8037	77.4299	49.1428	50.891	50.3997		GGBE1.3	26.3498	25.1996	25.8709	69.459	64.9782	66.0841	43.1093	39.7786	40.2132
GGBE1.4	29.7149	29.4432	29.3268	70.4679	69.711	69.396	40.753	40.2678	40.0692		GGBE1.4	19.2391	24.8317	21.3505	35.0593	44.6779	39.0419	15.8202	19.8462	17.6914
GGBE1.5	29.2756	30.5824	29.7575	35.4933	35.7387	35.5302	6.2177	5.1563	5.77267		GGBE1.5	7.13809	7.75516	7.95325	17.8936	18.2106	16.9277	10.7555	10.4554	8.97443
3F
EMX1-site1	GGBE1.0	GGBE1.1	GGBE1.2	GGBE1.3	GGBE1.4	GGBE1.5		HEK4	GGBE1.0	GGBE1.1	GGBE1.2	GGBE1.3	GGBE1.4	GGBE1.5
Indel	10.0471	10.7306	2.2088	5.6156	10.0426	6.6571		Indel	6.5812	9.1991	3.6763	4.465	8.3175	1.02783
	10.0304	9.5433	2.4631	5.7746	10.011	6.8079			7.6175	8.0299	3.0656	4.1241	8.8737	1.12684
	10.2347	10.1211	2.4663	5.7731	10.1719	6.8106			7.0299	8.5158	3.5039	4.1388	8.7093	1.15448
P-value				8.11203e-07								0.000898333

## Sheet: Figure 4
4A
editing efficiency	GGBE1.0		GGBE1.3		editing efficiency	GGBE1.0		GGBE1.3			editing efficiency	GGBE1.0		GGBE1.3		editing efficiency	GGBE1.0		GGBE1.3			editing efficiency	GGBE1.0		GGBE1.3		editing efficiency	GGBE1.0		GGBE1.3			editing efficiency	GGBE1.0		GGBE1.3		editing efficiency	GGBE1.0		GGBE1.3			editing efficiency	GGBE1.0		GGBE1.3		editing efficiency
HIRA	Mean	SD	Mean	SD	HIRA	Mean	SD	Mean	SD		PPP1R12C-site3	Mean	SD	Mean	SD	PPP1R12C-site3	Mean	SD	Mean	SD		PPP1R12C-site1	Mean	SD	Mean	SD	PPP1R12C-site1	Mean	SD	Mean	SD		RNF2	Mean	SD	Mean	SD	RNF2	Mean	SD	Mean	SD		VISTA	Mean	SD	Mean	SD	VISTA
C6	25.5062	1.5917	31.8071	1.0339	A3	3.7693	0.1595	3.9832	0.0469		C3	0.497629	0.0610622	0.521397	0.0462798	A4	14.69	0.562751	21.2573	0.22804		C1	0.135831	0.0248579	0.084614	0.0256685	A2	7.15822	0.161291	5.64983	0.192299		C5	17.0201	0.295121	8.63793	0.167632	A1	0.410405	0.00627197	0.427273	0.0192884		C4	2.16914	0.190468	1.96857	0.011072	A3
C14	0.0739	0.0388	0.0669	0.0119	A8	15.8698	0.8345	24.6916	0.2579		C7	1.42801	0.0676796	0.654464	0.0301451	A6	27.2435	0.63626	31.3173	0.150192		C7	23.4943	1.01569	22.4924	0.317927	A3	8.21824	0.133978	8.50301	0.0550518		C14	0.0218877	0.00155492	0.129512	0.00382201	A4	20.6984	0.357661	32.4006	1.02966		C6	33.4549	4.36045	31.5737	1.18209	A5
C19	0.0036	0.00484	0.0087	0.00518	A10	4.6913	0.3911	5.2916	0.0759		C9	0.916803	0.0602323	2.93305	0.136203	A8	15.294	0.353212	24.1275	0.286723		C8	1.97075	0.153425	2.02218	0.134644	A4	16.2767	0.759952	14.4862	0.390096		C17	0.0199369	0.00663581	0.0152437	0.00948695	A7	19.6151	0.462771	30.5787	0.964421		C11	0.162299	0.062423	0.312424	0.031177	A7
					A11	2.9844	0.2283	3.3588	0.0969		C14	0.0100582	0.0039635	0.0182167	0.0103028	A20	0.243418	0.00652959	0.234525	0.0298192		C13	0.0736225	0.0386746	0.276107	0.0203758	A9	10.2255	0.821259	8.40292	0.161736		C18	0.00533697	0.00232113	0.00613952	0.00331551	A8	5.02124	0.114044	7.9176	0.237743		C17	0.053696	0.012961	0.075353	0.025369	A8
					A15	0.489	0.0689	1.4839	0.035		C18	0.0108919	0.00275549	0.0124336	0.00210139							C14	0.0845449	0.0209089	0.0878272	0.00686653	A12	0.853371	0.0403885	1.56233	0.0518224							A10	1.70171	0.178567	1.99971	0.0653912		C20	0.020683	0.005377	0.038679	0.00105	A9
					A20	0.2798	0.0283	0.2849	0.0287		C19	0.0081297	0.00428698	0.00356667	0.00136489							C17	0.054539	0.0259235	0.0557207	0.00241542												A13	0.66601	0.0583376	1.81219	0.0801584							A12
editing efficiency	GGBE1.0		GGBE1.3		editing efficiency	GGBE1.0		GGBE1.3			editing efficiency	GGBE1.0		GGBE1.3		editing efficiency	GGBE1.0		GGBE1.3			editing efficiency	GGBE1.0		GGBE1.3		editing efficiency	GGBE1.0		GGBE1.3			editing efficiency	GGBE1.0		GGBE1.3		editing efficiency	GGBE1.0		GGBE1.3			editing efficiency	GGBE1.0		GGBE1.3		editing efficiency
TET2-site5	Mean	SD	Mean	SD	TET2-site5	Mean	SD	Mean	SD		TET2-site2	Mean	SD	Mean	SD	TET2-site2	Mean	SD	Mean	SD		HEK2	Mean	SD	Mean	SD	HEK2	Mean	SD	Mean	SD		RP11-site2	Mean	SD	Mean	SD	RP11-site2	Mean	SD	Mean	SD		EMX1-site3	Mean	SD	Mean	SD	EMX1-site3
C2	0.0394984	0.0193771	0.0430062	0.0117831	A3	1.44405	0.356771	1.71752	0.0594313		C1	0.111389	0.0203911	0.0758072	0.0129688	A8	2.87469	0.115541	3.26475	0.120626		C6	7.7099	1.51552	16.7531	1.10597	A3	1.61268	0.23917	3.60689	0.465774		C6	33.291	1.1793	27.4217	0.286292	A3	2.30033	0.115001	1.84576	0.239107		C6	25.1861	1.31919	24.2425	1.89924	A2
C6	7.85108	0.542224	8.27315	0.176075	A7	2.81902	0.54485	5.08205	0.046286		C2	0.0503644	0.00720685	0.0277555	0.00765531	A9	0.911389	0.0777947	0.877147	0.0568529		C16	0.0277414	0.00827627	0.0295028	0.00549392	A5	9.51312	1.70935	20.578	1.3121		C11	0.0269952	0.00837644	0.156332	0.0363571	A5	42.2798	1.46536	37.7925	7.31707		C10	2.93689	2.6764	4.61632	1.26957	A9
C12	0.897828	0.150118	2.95329	0.0446675	A9	0.481321	0.123294	0.417289	0.0333509		C6	16.2028	0.429469	19.7821	0.734633	A11	1.6215	0.0490472	1.61933	0.0838495							A7	6.01644	1.03251	21.5363	1.38899		C17	0.0157189	0.00803247	0.0251592	0.0101963	A8	6.98051	0.196747	8.23009	1.55612							A13
C18	0.0382526	0.00579477	0.0410908	0.012048	A10	0.347262	0.0737386	0.31537	0.0107027		C10	0.521738	0.00368943	2.38286	0.143113	A12	0.218406	0.0481585	0.206496	0.019321							A8	1.23473	0.164148	2.70226	0.199315		C19	0.0722165	0.00323612	0.0333369	0.00882998	A9	1.05742	0.0555244	1.09197	0.160876							A17
C20	0.0685327	0.0231967	0.0454068	0.0138192	A15	0.283588	0.0922473	0.250025	0.0241095		C15	0.370649	0.0609793	0.316107	0.0501126	A13	0.252108	0.0273693	0.266008	0.0219958							A9	0.532655	0.0419039	0.755244	0.0864786		C20	0.00386178	0.0013754	0.00852942	0.00426607	A12	3.68562	0.206873	11.1105	2.02886							A20
					A16	0.372888	0.101488	0.293357	0.0204698		C16	0.0749286	0.0410111	0.0314469	0.00435033	A18	0.150715	0.0180868	0.110804	0.0148125							A11	0.654911	0.084073	1.13544	0.128643							A14	1.48456	0.123654	6.25819	1.20995
4B	GGBE1.0_Mean editing			GGBE1.3_Mean editing				4C	GGBE1.0				GGBE1.3
A1	0.4104	0.4273	C1	0.1236	0.0802			Indel	R1	R2	R3		R1	R2	R3
A2	4.1981	3.2924	C2	0.1368	0.1181			HIRA	6.3547	5.8876	5.9483		5.6717	5.6514	5.6753
A3	5.6113	8.678	C3	0.2617	0.2661			PPP1R12C-site3	4.8686	4.9011	4.9374		2.8848	3.0634	3.083
A4	20.2242	30.4339	C4	1.9686	5.6979			PPP1R12C-site1	2.9523	2.4418	3.8434		3.1715	3.2884	4.0852
A5	22.3245	32.4389	C5	17.0201	8.6379			RNF2	3.1981	2.9642	2.8874		2.4454	2.4365	2.5141
A6	27.2435	31.3173	C6	21.2924	25.555			VISTA	10.8254	10.2274	8.7539		9.3257	8.492	9.084
A7	9.9155	21.6966	C7	12.4612	11.5734			RP11-site1	7.9298	7.6586	8.1564		4.9289	5.5717	5.6275
A8	6.5049	10.2559	C8	1.9707	2.0222			TET2-site5	5.6406	5.976	5.1584		4.8402	4.8001	4.9954
A9	2.4585	2.1923	C9	0.9168	2.933			TET2-site2	14.718	13.6986	14.0786		10.2689	9.3807	10.0366
A10	1.7459	1.9603	C10	1.7293	3.4996			HEK2	4.879	4.8647	4.6722		3.0334	2.8805	3.0311
A11	1.7536	2.0378	C11	0.1697	2.7163			RP11-site2	11.7882	6.408	5.2803		10.4589	11.4872	7.7757
A12	1.9789	6.9387	C12	0.5712	1.6442			EMX1-site3	4.6646	6.6314	7.4939		5.2896	3.9792	8.131
A13	0.4549	1.0859	C13	0.0736	0.2761			FANCF	3.2757	3.484	3.9429		3.349	3.5512	4.0032
A14	1.531	8.9817	C14	0.0476	0.0756
A15	0.3363	0.8123	C15	0.3706	0.3161
A16	0.3729	0.2934	C16	0.0513	0.0305
A17	0.2648	0.274	C17	0.0414	0.0539
A18	0.1834	0.158	C18	0.0182	0.0199
A19	0.3336	0.3431	C19	0.028	0.0152
A20	0.2702	0.266	C20	0.1783	0.1696
[truncated: 14 more columns]

## Sheet: Figure 5
5C
editing efficiency	GGBE1.0		GGBE1.3		mini-AGBE4		editing efficiency	GGBE1.0		GGBE1.3					editing efficiency	GGBE1.0		GGBE1.3		mini-AGBE4		editing efficiency	GGBE1.0		GGBE1.3					editing efficiency	GGBE1.0		GGBE1.3		mini-AGBE4		editing efficiency	GGBE1.0		GGBE1.3
VISTA	Mean	SD	Mean	SD	Mean	SD	VISTA	Mean	SD	Mean	SD	Mean	SD		RP11-site1	Mean	SD	Mean	SD	Mean	SD	RP11-site1	Mean	SD	Mean	SD	Mean	SD		HEK4	Mean	SD	Mean	SD	Mean	SD	HEK4	Mean	SD	Mean	SD	Mean	SD
C4	2.16914	0.190468	1.96857	0.011072			A3	1.4122	0.178066	2.37402	0.051721				C20	0.0257	0.004233	0.010743	0.004433	0.230867	0.0411077	A3	19.3005	2.39375	35.005	1.96402	11.7489	0.750305		C4	1.34307	0.0209729	1.50043	0.0436706	0.5469	0.0244608	A3	9.85033	0.0485042	16.6612	1.98722	3.3575	0.213379
C6	33.4549	4.36045	31.5737	1.18209			A5	42.103	5.43234	53.5442	2.36633				C6	32.5295	3.45979	50.5688	3.19433	22.2646	1.49189	A4	29.2318	3.17169	53.5914	3.3659	19.5968	1.4248		C6	24.8648	0.983478	22.6089	1.89808	4.89093	0.392989	A5	34.5976	0.778483	41.6611	2.98661	15.7191	0.385352
C11	0.162299	0.062423	0.312424	0.031177			A7	11.2113	1.48836	29.5896	1.56556											A14	1.5774	0.269276	11.7053	1.00791	0.278567	0.00835244		C12	0.0858333	0.017836	0.1763	0.0428802	2.5994	0.0783754	A13	0.897167	0.0430591	3.05647	0.0283699	0.188767	0.00945216
C17	0.053696	0.012961	0.075353	0.025369			A8	2.03606	0.20931	3.68683	0.082146											A15	0.236333	0.019306	0.702867	0.039957	0.198933	0.0265493		C15	0.0755667	0.00320364	0.120333	0.0407016	0.0751667	0.00695006	A14	0.501267	0.0346458	1.69213	0.12212	0.1928	0.0277534
C20	0.020683	0.005377	0.038679	0.00105			A9	0.791016	0.072139	1.24961	0.009403																			C16	0.0140667	0.00337095	0.0921667	0.00782134	0.0628667	0.0235504	A18	0.1505	0.00389358	0.148733	0.0292182	0.135267	0.0183342
							A12	3.15802	0.400122	14.8755	0.444872																			C18	0.0514333	0.00977974	0.0348	0.0144042	0.1643	0.0496661
5D
VISTA-C4											VISTA-C6
editing proportion		C-to-A			C-to-T			C-to-G			editing proportion		C-to-A			C-to-T			C-to-G		P value
	R1	R2	R3	R1	R2	R3	R1	R2	R3			R1	R2	R3	R1	R2	R3	R1	R2	R3
GGBE1.0	41.8252	41.0439	39.5611	24.1165	23.2541	24.0738	34.0583	35.702	36.3651		GGBE1.0	1.8125	1.6871	1.4853	11.0887	10.6011	10.9165	87.0988	87.7119	87.5982	2.34945e-06
GGBE1.3	38.6737	36.9654	39.3877	26.8922	28.2569	26.6787	34.434	34.7777	33.9336		GGBE1.3	2.2828	2.202	2.2456	10.4672	10.2851	10.4767	87.2499	87.5129	87.2777
miniAGBE-4	32.1471	32.7996	34.8832	31.2384	31.4011	30.9157	36.6144	35.7993	34.2012		miniAGBE-4	3.1387	2.9354	2.9515	23.5972	23.6067	24.5957	73.2641	73.4579	72.4528
RP11-site1-C6											HEK4-C4
editing proportion		C-to-A			C-to-T			C-to-G		P value	editing proportion		C-to-A			C-to-T			C-to-G
	R1	R2	R3	R1	R2	R3	R1	R2	R3			R1	R2	R3	R1	R2	R3	R1	R2	R3
GGBE1.0	2.1476	2.5465	2.4497	13.9039	14.5495	14.9437	83.9485	82.904	82.6066	0.00049271	GGBE1.0	36.1208	36.249	37.4946	50.9522	51.0283	49.6439	12.927	12.7226	12.8615
GGBE1.3	1.4894	1.3433	1.3225	13.5203	13.4601	13.6216	84.9902	85.1966	85.0559		GGBE1.3	27.8098	25.3701	27.8387	48.0466	46.1219	47.0141	24.1436	28.5081	25.1472
miniAGBE-4	3.7793	3.341	4.0435	21.2106	21.863	19.2148	75.0101	74.796	76.7416		miniAGBE-4	32.0964	30.5568	31.7912	59.0976	60.5187	59.2115	8.806	8.9245	8.9973
HEK4-C6											HEK4-C10
editing proportion		C-to-A			C-to-T			C-to-G		P value	editing proportion		C-to-A			C-to-T			C-to-G
	R1	R2	R3	R1	R2	R3	R1	R2	R3			R1	R2	R3	R1	R2	R3	R1	R2	R3
GGBE1.0	5.8745	5.5335	5.5521	21.2937	20.0892	19.4253	72.8318	74.3772	75.0226	4.23348e-06	GGBE1.0	18.6214	22.4909	22.9299	58.5048	46.6747	45.6476	22.8738	30.8343	31.4225
GGBE1.3	3.9602	4.0416	3.2477	14.5725	15.6006	15.3679	81.4673	80.3578	81.3844		GGBE1.3	21.5775	43.1551	35.2674	16.9811	60.1201	22.8988	33.6826	41.618	24.6994
miniAGBE-4	20.4416	17.4605	19.7799	53.6931	52.6554	51.9313	25.8653	29.8841	28.2887		miniAGBE-4	16.1079	15.608	15.1168	67.45	66.9794	68.0554	16.4421	17.4126	16.8279
5E	GGBE1.0				GGBE1.3				mini-AGBE4			P value
Indel	R1	R2	R3		R1	R2	R3		R1	R2	R3
VISTA	10.8254	10.2274	8.7539		9.3257	8.492	9.084		26.7124	24.8466	21.3035	0.0010819
RP11-site1	7.9298	7.6586	8.1564		4.9289	5.5717	5.6275		22.34	25.652	21.3035	0.000325364
HEK4	10.8254	10.2274	9.3257		7.7539	7.492	8.084		26.468	26.7124	24.8466	2.63882e-05

## Sheet: Figure S1
S1B
HIRA-Indel	GBE	SOX2-SAD	SOX2-HMG	CHD1	Histone H1	HMGB1	HMGN1	TIP60	SIRT1	HDAC1	HDAC2	KDM4A	EZH2	EHMT2	SETD2-SET	USP22	RNF168
	7.9732	10.1209	8.3451	6.9817	7.8546	7.5369	9.5634	8.4631	7.5635	7.1523	7.039	0.9364	1.297	6.5478	8.0436	8.4525	1.5559
	6.4361	8.0279	9.3521	7.3465	7.1132	7.469	8.2532	8.2246	7.1636	7.0698	6.987	0.978	1.139	6.5214	7.3569	8.2351	1.5522
	7.0816	9.9158	8.3679	7.1236	8.402	8.012	9.6482	7.9741	7.9563	7.5523	7.235	1.0537	1.378	6.9471	8.1547	9.8297	1.73568
EMX1-site1-Indel	GBE	SOX2-HMG	SOX2-SAD	CHD1	Histone H1	HMGB1	HMGN1	TIP60	SIRT1	HDAC1	HDAC2	KDM4A	EZH2	EHMT2	SETD2-SET	USP22	RNF168
	8.2271	10.8836	8.0356	8.3521	10.9964	8.2564	10.9648	7.10683	8.5576	7.1386	7.039	0.9325	1.3845	6.7491	7.5531	10.4714	0.964798
	7.0655	9.81446	8.1539	7.5521	9.83253	8.6557	11.9749	7.44899	8.9613	7.4423	7.651	0.8647	1.5564	6.5523	7.0536	9.0762	0.974949
	7.4582	10.3699	7.6585	7.9463	10.1968	8.136	10.8728	7.53712	9.0265	6.9581	6.984	1.0546	1.2539	7.0531	6.9347	10.245	0.872835
EMX1-site1-Indel	A8e	SOX2-SAD	SOX2-HMG	CHD1	Histone H1	HMGB1	HMGN1	TIP60	SIRT1	HDAC1	HDAC2	KDM4A	EZH2	EHMT2	SETD2-SET	USP22	RNF168
	2.1452	2.00779	1.9981	1.8546	2.73967	2.0351	1.72928	2.45471	2.1556	1.8553	1.8919	0.9481	1.2413	1.4459	1.3452	2.02317	1.05717
	2.1324	2.23563	1.8463	1.8492	2.80339	2.1593	1.8351	2.54068	2.0758	1.9278	1.8456	0.9597	1.3241	1.3547	1.3568	1.62311	1.27649
	2.3192	2.04813	1.8297	1.9503	2.26386	2.3457	1.33159	2.80868	1.9556	1.7465	1.7392	0.8386	1.0348	1.531	1.6441	1.92559	1.3704
HEK4-Indel	A8e	SOX2-SAD	SOX2-HMG	CHD1	Histone H1	HMGB1	HMGN1	TIP60	SIRT1	HDAC1	HDAC2	KDM4A	EZH2	EHMT2	SETD2-SET	USP22	RNF168
	0.9427	0.762349	0.7803	0.7327	1.07922	0.9312	0.597667	0.826527	0.7832	0.8137	0.7934	0.3073	0.4123	0.5913	0.5534	0.767659	0.327193
	0.9145	0.693902	0.8113	0.7139	0.953152	0.9872	0.597248	0.803912	0.8032	0.8323	0.7413	0.3151	0.4682	0.5211	0.5892	0.793287	0.284117
	0.8549	0.694534	0.7351	0.7827	0.94082	0.9033	0.73916	0.805896	0.7367	0.7892	0.7325	0.3682	0.4927	0.553	0.6014	0.833647	0.339741
S1C		48 h						72 h
Cell viability	Mock	GBE	HMGN1-GBE	A8e	HMGN1-A8e		Mock	GBE	HMGN1-GBE	A8e	HMGN1-A8e
	94.8653	79.9834	85.6751	96.4971	94.3692		97.3808	93.7375	91.2543	91.5987	89.3239
	97.6328	84.5393	80.7667	88.6906	91.7192		96.7827	92.4053	92.2331	88.9614	90.1849
	94.3692	90.466	82.529	94.8914	88.1554		91.4446	91.8434	89.623	87.7923	91.925
P value			0.582337		0.550093				0.160933		0.492457
S1E	HIRA mRNA	GBE	HMGN1-GBE	A8e	HMGN1-A8e		EMX1-mRNA	GBE	HMGN1-GBE	A8e	HMGN1-A8e
mRNA expression		0.923382	1.07923	0.851648	0.677519			0.893991	0.726147	0.847724	1.04006
		1.06807	0.750019	1.0558	1.08548			1.12766	1.07054	1.14208	1.30737
		1.01396	0.724471	1.11213	1.08548			0.991946	0.890899	1.03288	1.2156
	P value		0.283965		0.735322				0.417536		0.196433
																				GBE	HMGN1-GBE	RP11-site1	GBE	HMGN1-GBE
S1F	TET2-site1	GBE	HMGN1-GBE	TET2-site2	GBE	HMGN1-GBE	TET2-site3	GBE	HMGN1-GBE	ZWINT	GBE	HMGN1-GBE	HEK4	GBE	HMGN1-GBE	APE1	GBE	HMGN1-GBE	VISTA	9.52248	13.3007		5.6954	8.15046
Indel		15.9972	14.0164		22.7088	23.7		6.97567	10.6179		6.50692	6.40377		4.17365	8.23862		15.5301	22.9037		9.11882	13.4926		5.56439	7.15156
		15.1394	12.2831		23.3287	22.5788		8.59543	10.5647		6.58326	6.58832		4.33915	7.69794		14.8587	21.0823		9.15832	13.9026		5.32956	7.87681
		16.2721	13.1273		23.1338	22.2838		7.77372	10.6447		6.99697	6.45423		4.57443	6.26531		14.1973	21.521
S1G																				A8e	HMGN1-A8e	ZWINT	A8e	HMGN1-A8e
Indel	VISTA	A8e	HMGN1-A8e	RP11-site1	A8e	HMGN1-A8e	TET2-site4	A8e	HMGN1-A8e	HIRA	A8e	HMGN1-A8e	APE1	A8e	HMGN1-A8e	RNF2	A8e	HMGN1-A8e	TET2-site2	1.7073	1.4289		6.9606	6.2056
		1.7085	1.3219		2.4663	2.761		0.6882	0.7748		2.0345	1.5086		3.3493	4.053		2.3992	1.9782		1.3986	1.3156		7.8251	6.4583
		1.597	1.2713		2.4057	2.5771		0.6831	0.9348		1.7996	1.3735		4.2036	4.0616		2.6179	2.0221		1.693	1.6032		7.0907	6.1939
		1.6222	1.3922		2.6488	2.8465		0.6564	0.7364		1.7893	1.501		3.5921	3.7289		2.4665	2.0154
S1H	HEK4					RP11-site1					RP11-site1					TET2-site4
	GBE		HMGN1-GBE			GBE		HMGN1-GBE			A8e		HMGN1-A8e			A8e		HMGN1-A8e
	Mean	SD	Mean	SD		Mean	SD	Mean	SD		Mean	SD	Mean	SD		Mean	SD	Mean	SD
C4	0.293714	0.0316932	7.95216	1.00759	C2	0.0114687	0.00263211	0.0280884	0.00841311	A3	16.3377	2.91747	43.0904	5.15002	A2	3.88658	0.339909	3.72632	0.254548
C6	20.4126	2.95162	50.5648	0.949887	C6	26.8371	1.29012	52.2685	1.81465	A4	24.2146	4.18344	63.1957	9.37359	A5	35.1408	2.19239	48.9294	2.17251
C12	0.0716585	0.0452166	0.0895626	0.0111516						A14	1.05826	0.194039	14.5914	1.23676	A9	25.9523	1.19376	39.1993	1.98089
C15	0.0723882	0.0281748	0.0366769	0.0191452						A15	0.331493	0.00783948	0.806928	0.281501	A11	5.8603	0.154914	6.80293	0.180176
C16	0.0192333	0.00796676	0.0459072	0.00733452											A14	0.240052	0.0213692	0.202961	0.0237615
C18	0.0877629	0.0475203	0.163259	0.0712385											A17	0.0695853	0.0190082	0.0528403	0.0120301
C20	0.0598199	0.0347715	0.0789873	0.0507315
S1I	HIRA_HMGN1-GBE			EMX1-site_HMGN1-GBE			HIRA_HMGN1-A8e			EMX1-site_HMGN1-A8e
	Mean	SD		Mean	SD		Mean	SD		Mean	SD
C6	36.0065	2.92948	C2	0.0234968	0.00869632	A3	42.1102	5.39211	A4	42.6998	9.89433
C14	0.0375164	0.00838233	C6	29.7307	4.90651	A8	57.8353	7.86737	A5	44.2689	10.3238
C19	0.00535389	0.0032537	C10	0.222809	0.0642285	A10	10.9256	1.55564	A9	23.1342	5.40377
			C18	0.0182927	0.0103135	A11	3.59727	0.571658	A16	0.136008	0.0111917
			C19	0.00724057	0.00173712	A15	0.355856	0.062596	A17	0.218511	0.00721745
			C20	0.0108489	0.00169779	A20	0.229681	0.00787977

## Sheet: Figure S2
S2A
TET2-site1	miniCGBE		HMGN1-miniCGBE		TET2-site2	miniCGBE		HMGN1-miniCGBE		TET2-site3	miniCGBE		HMGN1-miniCGBE		HEK4	miniCGBE		HMGN1-miniCGBE
editing efficiency	Mean	SD	Mean	SD	editing efficiency	Mean	SD	Mean	SD	editing efficiency	Mean	SD	Mean	SD	editing efficiency	Mean	SD	Mean	SD
C4	0.0241	0.0286	0.0769	0.0433	C1	0.0189	0.00143	0.0287	0.00664	C6	21.8384	0.2358	27.2345	0.3405	C4	0.221959	0.037356	4.94267	0.604758
C6	34.6593	3.9887	42.9056	0.6172	C2	0.0202	0.0103	0.02	0.00165	C15	0.038	0.00855	0.0551	0.0158	C6	12.6412	1.96167	34.821	4.21168
C9	0	0	0.0148	0.00997	C6	31.9634	0.5698	43.6115	0.8176						C12	0.062839	0.008614	0.086513	0.034091
C12	0.2709	0.1526	0.2214	0.0536	C10	0.0719	0.0256	0.1019	0.0388						C15	0.059567	0.022793	0.074881	0.0368
C15	0.0253	0.0151	0.0527	0.024	C15	0.0635	0.0039	0.0746	0.017						C16	0.015024	0.004612	0.031988	0.002725
C17	0.00552	0.00955	0.00962	0.00873	C16	0.0261	0.0115	0.0227	0.00848						C18	0.051505	0.01575	0.110155	0.025582
C18	0	0	0.00714	0.00656											C20	0.036733	0.017918	0.04163	0.025612
C19	0.00895	0.00931	0.00962	0.00873
S2B	TET2-site1-C4	miniCGBE	HMGN1-miniCGBE		TET2-site2-C6	miniCGBE	HMGN1-miniCGBE		TET2-site3-C6	miniCGBE	HMGN1-miniCGBE		HEK4-C4	miniCGBE	HMGN1-miniCGBE
editing efficiency		0.0511	0.0682			31.3468	42.9405			21.5758	26.8529			0.0784	0.2117
		0.0165	0.1239			32.0727	44.5221			21.907	27.5074			0.143	0.2717
		0.0557	0.0387			32.4706	43.3718			22.0323	27.3433			0.1816	0.3702
	TET2-site1-C6	miniCGBE	HMGN1-miniCGBE										HEK4-C6	miniCGBE	HMGN1-miniCGBE
		39.2529	43.3893											27.8976	40.3568
		32.0728	42.2106											30.5567	44.7381
		32.6523	43.117											32.1126	46.4902
S2C	TET2-site1	miniCGBE	HMGN1-miniCGBE		TET2-site2	miniCGBE	HMGN1-miniCGBE		TET2-site3	miniCGBE	HMGN1-miniCGBE		HEK4	miniCGBE	HMGN1-miniCGBE
indel		3.02617	3.812			5.71414	7.23421			7.23056	8.10779			2.69928	3.35425
		2.88564	2.77203			5.28012	7.21364			7.06309	7.62854			2.13439	3.54563
		2.58031	3.32467			5.36649	7.48267			7.32366	8.09332			2.45918	3.93349
S2E	EMX1-site2	HMGN1-GBE		HMGN1-GBE-Ung1		HMGN1-GBE-Udgx			PPP1R12C-site1	HMGN1-GBE		HMGN1-GBE-Ung1		HMGN1-GBE-Udgx			PPP1R12C-site2	HMGN1-GBE		HMGN1-GBE-Ung1		HMGN1-GBE-Udgx			HEK3	HMGN1-GBE		HMGN1-GBE-Ung1		HMGN1-GBE-Udgx
editing efficiency		Mean	SD	Mean	SD	Mean	SD			Mean	SD	Mean	SD	Mean	SD			Mean	SD	Mean	SD	Mean	SD			Mean	SD	Mean	SD	Mean	SD
	C7	29.8307	1.1797	26.1429	1.2767	37.9012	2.1528		C1	0.2488	0.0161	0.1939	0.0367	0.1352	0.0197		C4	7.0342	0.5782	5.6229	0.3008	5.4592	0.5682		C3	0.0501	0.0146	0.0494	0.016	0.0508	0.0162
	C11	0.072	0.0163	0.9893	0.0321	1.1273	0.1329		C7	25.6236	0.6841	22.3692	1.5968	28.7953	0.8594		C8	0.1513	0.04	0.433	0.0222	1.1857	0.1413		C4	6.7745	0.0481	1.926	0.1063	0.914	0.0414
	C14	0.024	0.00973	0.043	0.0129	0.0564	0.015		C8	2.4225	0.2197	4.0929	0.4045	6.96	0.4251		C10	0.9963	0.0874	8.1179	0.2677	12.9688	1.2945		C5	22.9749	0.28	10.029	0.4058	11.6557	0.4253
	C20	0.0139	0.00125	0.0174	0.00612	0.0195	0.00548		C13	0.0746	0.0294	0.6931	0.0598	0.4014	0.0543		C15	0.0302	0.00187	0.0389	0.00558	0.024	0.00181		C9	1.5243	0.0541	17.5007	1.0125	32.2129	1.6296
									C14	0.0618	0.0135	0.0619	0.00339	0.0659	0.0205		C19	0.0207	0.00715	0.0225	0.00343	0.0195	0.00535		C14	0.0366	0.0125	0.0892	0.00781	0.0533	0.0042
									C17	0.0235	0.0159	0.0233	0.00848	0.0751	0.0185		C20	0.0244	0.00333	0.0261	0.00668	0.0129	0.00434		C16	0.0589	0.0109	0.0829	0.0109	0.0359	0.00301
	HIRA	HMGN1-GBE		HMGN1-GBE-Ung1		HMGN1-GBE-Udgx			EMX1-site1	HMGN1-GBE		HMGN1-GBE-Ung1		HMGN1-GBE-Udgx			CTLA	HMGN1-GBE		HMGN1-GBE-Ung1		HMGN1-GBE-Udgx			VISTA	HMGN1-GBE		HMGN1-GBE-Ung1		HMGN1-GBE-Udgx
		Mean	SD	Mean	SD	Mean	SD			Mean	SD	Mean	SD	Mean	SD			Mean	SD	Mean	SD	Mean	SD			Mean	SD	Mean	SD	Mean	SD
	C6	39.126	4.0533	34.8075	1.6683	43.192	1.4297		C2	0.0163	0.0072	0.0188	0.000558	0.0135	0.00439		C1	0.2846	0.0198	0.5441	0.1181	0.4292	0.00562		C4	7.6168	0.3303	7.9781	0.1751	8.7933	0.2552
	C14	0.0194	0.0146	0.0543	0.017	0.0386	0.0162		C6	41.3628	1.6179	22.5226	3.7012	26.8421	1.949		C3	1.5636	0.1426	4.0605	0.5072	4.1636	0.1292		C6	44.2034	3.2447	41.6326	1.831	47.719	1.4278
	C19	0.00892	0.00352	0.00423	0.00194	0.00724	0.00322		C10	0.431	0.1308	9.889	1.4401	11.0726	0.7549		C4	0.1951	0.0144	0.1503	0.00546	0.2061	0.0337		C11	0.0433	0.00217	0.7194	0.0159	0.6322	0.1413
									C18	0.012	0.00217	0.0139	0.00244	0.0115	0.002		C5	0.8867	0.1228	1.3626	0.1881	1.7177	0.0358		C17	0.0624	0.00427	0.1408	0.024	0.0316	0.00331
									C19	0.0112	0.00356	0.0071	0.00138	0.00686	0.00326		C7	12.9176	1.2829	21.3428	3.5203	28.8662	2.0988		C20	0.0101	0.00409	0.0134	0.00171	0.0228	0.00977
									C20	0.0059	0.00283	0.0038	0.00193	0.00651	0.00164		C11	0.1253	0.0124	0.2103	0.00785	0.2022	0.0137
S2G	HIRA	A8e		HMGN1-A8e-M			EMX1-site1	A8e		HMGN1-A8e-M			HEK4	A8e		HMGN1-A8e-M			VISTA	A8e		HMGN1-A8e-M
editing efficiency		Mean	SD	Mean	SD			Mean	SD	Mean	SD			Mean	SD	Mean	SD			Mean	SD	Mean	SD
	A3	36.8996	3.00655	31.4517	2.11396		A4	62.385	2.53239	61.3444	1.47415		A3	49.8895	1.51562	31.3462	1.16187		A2	1.01223	0.0485589	0.544767	0.013595
	A8	48.0363	3.74375	55.2953	1.95162		A5	64.2661	2.21502	62.3432	1.70761		A5	50.6134	2.56947	30.2311	1.67309		A3	13.6792	1.12048	5.4501	0.234328
	A10	9.02333	0.89115	20.4414	1.50025		A9	32.4142	1.64153	45.2384	0.90663		A13	1.15603	0.00847604	14.4949	1.26986		A5	67.4516	3.69411	65.2217	2.32123
	A11	3.70737	0.403149	16.7906	0.9333		A16	0.245933	0.0276345	0.170667	0.0155004		A14	1.67607	0.104308	5.55223	0.753031		A7	64.3425	3.78332	64.5967	2.13506
	A15	0.585667	0.0180583	0.761867	0.039367		A17	0.288633	0.0284987	0.1984	0.0125742		A19	0.184433	0.011898	0.186933	0.00915114		A8	26.8022	2.11944	21.7939	1.46641
	A20	0.292333	0.054151	0.180767	0.0491143														A9	6.96091	0.555995	3.15063	0.350492
																			A12	5.72503	0.415715	20.557	1.07888
																			A14	1.6412	0.0389815	15.361	0.950044
																			A16	0.439267	0.01606	0.147117	0.0115607

## Sheet: Figure S3
S3A
editing efficiency	TABE-UNG		TABE			editing efficiency	TABE-UNG		TABE			editing efficiency	TABE-UNG		TABE			editing efficiency	TABE-UNG		TABE
EMX1-site1-C-to-G	Mean	SD	Mean	SD		HEK4-C-to-G	Mean	SD	Mean	SD		EMX1-site1-A-to-G	Mean	SD	Mean	SD		HEK4-A-to-G	Mean	SD	Mean	SD
C2	0.0203	0.0045	0.0195	0.00501		C4	0.31127	0.0831	0.983456	0.0725		A4	22.5344	0.1275	31.8903	0.539828		A3	4.3774	0.9754	8.1133	0.6561
C6	20.365	0.63156	31.8521	0.5073		C6	12.4317	1.23775	23.2028	1.1808		A5	21.3487	0.3462	31.8235	0.666004		A5	18.2471	2.4787	32.3483	1.9977
C10	0.0963	0.0432	0.7656	0.0693		C12	0.0149	0.00236	0.0372606	0.00838		A9	3.15671	0.63178	9.3008	0.306367		A13	0.545221	0.00425	0.8384	0.0442
C18	0.0124	0.0059	0.0131	0.00659		C15	0.068	0.00196	0.0441743	0.00895		A16	0.34841	0.0146	0.2425	0.0364705		A14	0.2375	0.1389	0.4324	0.0253
C19	0.0108	0.0063	0.0179	0.00668		C16	0.0432	0.00712	0.0195964	0.00603		A17	0.2376	0.0317	0.2764	0.0369431		A19	0.1057	0.0145	0.2105	0.0183
C20	0.0105	0.007	0.0125	0.00704		C18	0.1563	0.0137	0.0404033	0.00847
						C20	0.0371	0.0022	0.00862199	0.00458
S3B
	EMX1-site1-C6				EMX1-site1-C10				EMX1-site1-A4				EMX1-site1-A5				EMX1-site1-A9
editing efficiency	TABE	ATBE	TABE-R33A	editing efficiency	TABE	ATBE	TABE-R33A	editing efficiency	TABE	ATBE	TABE-R33A	editing efficiency	TABE	ATBE	TABE-R33A	editing efficiency	TABE	ATBE	TABE-R33A
	32.3821	7.4667	2.2668		32.3821	7.4667	2.2668		32.4387	44.7616	38.7478		32.5578	45.3544	44.0708		9.652	14.0026	16.4836
	31.371	8.0171	2.4258		31.371	8.0171	2.4258		31.3595	47.8159	40.9708		31.2584	48.2146	46.5143		9.162	16.0195	17.5737
	31.8033	8.1063	2.0671		31.8033	8.1063	2.0671		31.8728	46.4289	39.2394		31.6544	46.7289	44.3937		9.0884	15.2309	16.7073
	HEK4-C4				HEK4-C6				HEK4-A3				HEK4-A5
editing efficiency	TABE	ATBE	TABE-R33A	editing efficiency	TABE	ATBE	TABE-R33A	editing efficiency	TABE	ATBE	TABE-R33A	editing efficiency	TABE	ATBE	TABE-R33A
	0.9041	1.4787	0.1759		21.8514	15.1405	4.2929		7.3809	30.3358	21.0559		30.0805	44.0277	42.7693
	1.0002	1.35	0.2224		24.0352	14.5201	8.6702		8.6474	29.4659	13.7206		33.8477	42.9353	29.4148
	1.0461	1.2568	0.1368		23.7219	14.2998	3.5502		8.3116	27.3501	17.9853		33.1167	41.0227	37.9635
S3C	EMX1-site1_concurrrrent editing					HEK4_concurrent editing
	TABE	ATBE	TABE-R33A			TABE	ATBE	TABE-R33A
	19.24	8.2	0.88			16.02	14.25	3.62
	18.32	8.63	1.3			18.11	13.45	2.47
	18.3	8.17	0.85			18.2	13.2	2.95
S3D	EMX1-site1-C6							EMX1-site1-C10							EMX1-site1-A4							EMX1-site1-A5							EMX1-site1-A9
editing efficiency	GGBE1.0	GGBE1.1	GGBE1.2	GGBE1.3	GGBE1.4	GGBE1.5	editing efficiency	GGBE1.0	GGBE1.1	GGBE1.2	GGBE1.3	GGBE1.4	GGBE1.5	editing efficiency	GGBE1.0	GGBE1.1	GGBE1.2	GGBE1.3	GGBE1.4	GGBE1.5	editing efficiency	GGBE1.0	GGBE1.1	GGBE1.2	GGBE1.3	GGBE1.4	GGBE1.5	editing efficiency	GGBE1.0	GGBE1.1	GGBE1.2	GGBE1.3	GGBE1.4	GGBE1.5
	32.3821	32.9908	4.2232	15.039	28.9387	16.4761		0.8423	0.7944	1.2191	11.6728	0.7762	12.7304		32.4387	28.2282	46.3296	29.4303	30.0807	11.5724		32.5578	27.238	52.7118	34.8133	29.9414	15.0452		9.652	15.9726	21.0881	11.611	10.4459	8.3854
	31.371	33.1809	4.3779	15.0545	28.8022	16.8722		0.7076	0.7142	1.2904	11.8582	0.6409	13.6007		31.3595	28.0825	46.5918	30.2532	30.2843	11.5992		31.2584	26.8374	53.2025	35.9766	29.4265	14.895		9.162	16.0256	21.1889	11.5739	10.0002	8.6076
	31.8033	33.5939	4.398	15.3357	28.7127	16.6756		0.7468	0.7189	1.3657	11.6945	0.6141	13.0251		31.8728	28.3253	44.8518	30.0885	29.8185	11.7669		31.6544	27.4986	51.0415	35.6625	29.3374	15.1259		9.0884	15.8004	19.9698	11.6789	10.24	8.5185
	HEK4-C4							HEK4-C6							HEK4-A3							HEK4-A5
editing efficiency	GGBE1.0	GGBE1.1	GGBE1.2	GGBE1.3	GGBE1.4	GGBE1.5	editing efficiency	GGBE1.0	GGBE1.1	GGBE1.2	GGBE1.3	GGBE1.4	GGBE1.5	editing efficiency	GGBE1.0	GGBE1.1	GGBE1.2	GGBE1.3	GGBE1.4	GGBE1.5	editing efficiency	GGBE1.0	GGBE1.1	GGBE1.2	GGBE1.3	GGBE1.4	GGBE1.5
	0.9041	1.4758	1.0573	1.7235	0.9372	0.253621		21.8514	23.5838	9.1715	24.6263	18.3019	6.73096		7.3809	8.4144	30.0046	20.7705	8.1767	1.81539		30.0805	32.5767	46.7809	48.6885	26.8826	15.4241
	1.0002	1.4544	1.2807	1.5607	1.3254	0.207394		24.0352	24.1171	9.1124	23.6388	23.5063	7.47173		8.6474	7.9286	28.4107	19.3457	10.3202	1.57896		33.8477	31.5137	45.551	45.6324	34.3577	15.8505
	1.0461	1.1904	1.1047	1.471	0.9794	0.310623		23.7219	24.4746	9.1661	24.3999	20.3711	7.53391		8.3116	7.1036	28.5242	19.6791	9.3692	1.52464		33.1167	30.0819	45.5195	46.405	29.6727	14.7896
S3E	EMX1-site1_concurrrrent editing							HEK4_concurrent editing
	GGBE1.0	GGBE1.1	GGBE1.2	GGBE1.3	GGBE1.4	GGBE1.5		GGBE1.0	GGBE1.1	GGBE1.2	GGBE1.3	GGBE1.4	GGBE1.5
	19.24	20.18	4.5	13.31	18.61	6.43		16.02	16.61	7.82	20.22	13.85	4.78
	18.32	20.22	3.7	13.47	18.61	6.38		18.11	16.62	8.13	20.79	17.8	4.36
	18.3	20.46	3.6	13.39	18.81	6.39		18.2	14.94	8.15	21.74	15.32	3.85
S3F
	EMX1-site1-C6											EMX1-site1-C10											HEK4-C4											HEK4-C6
editing proportion			C-to-A			C-to-T			C-to-G					C-to-A			C-to-T			C-to-G					C-to-A			C-to-T			C-to-G					C-to-A			C-to-T			C-to-G
		R1	R2	R3	R1	R2	R3	R1	R2	R3			R1	R2	R3	R1	R2	R3	R1	R2	R3	P va;ue		R1	R2	R3	R1	R2	R3	R1	R2	R3			R1	R2	R3	R1	R2	R3	R1	R2	R3
	GGBE1.0	6.8393	6.8028	6.4428	23.4325	23.6672	23.2137	69.7282	69.53	70.3435		GGBE1.0	25.2688	27.5438	27.2727	48.7455	49.4968	49.3395	25.9857	22.9594	23.3877		GGBE1.0	30.1187	29.402	28.648	59.6735	60.2658	60.2763	10.2079	10.3322	11.0758		GGBE1.0	3.9145	4.53237	3.80247	23.724	23.1313	23.0683	72.3615	72.3364	73.1292
	GGBE1.1	6.52349	6.36474	6.67875	22.0148	22.132	21.3141	71.4616	71.5034	72.0071		GGBE1.1	27.3958	25.5597	26.7234	48.4272	51.4506	50.8511	24.177	22.4752	22.4255		GGBE1.1	30.01	27.5728	28.5922	57.7551	59.6514	61.4447	12.2349	12.7758	9.9631		GGBE1.1	4.2894	4.15167	4.48115	23.5651	22.4229	24.3218	72.1455	73.4254	71.197
	GGBE1.2	8.64862	8.51306	7.30017	26.731	26.194	26.0104	64.6208	65.2934	66.6893		GGBE1.2	20.5224	21.445	19.4937	40.4726	38.9819	38.527	39.005	39.5731	41.9793		GGBE1.2	18.4885	17.8553	18.7431	54.126	49.8204	53.0005	27.3855	32.3243	28.2564		GGBE1.2	4.77392	4.29108	4.61562	19.7003	19.2288	19.3008	75.5258	76.4801	76.0836
	GGBE1.3	9.19643	9.17003	9.21917	29.0481	28.9212	28.1637	61.7555	61.9087	62.617		GGBE1.3	20.2406	20.073	20.501	37.0521	37.2862	37.1759	42.7074	42.6408	42.3232	4.19791e-05	GGBE1.3	22.9843	21.71	23.1571	52.2627	54.275	53.2477	24.753	24.0149	23.5952		GGBE1.3	3.30842	3.17692	3.03779	17.9743	17.4084	16.8917	78.7173	79.4147	80.0705
	GGBE1.4	7.17524	6.94151	6.99927	23.8241	23.3086	23.6582	69.0007	69.7498	69.3424		GGBE1.4	27.3084	29.3582	26.6525	47.5049	49.3265	52.9516	25.1866	21.3154	20.3959		GGBE1.4	32.3302	31.9474	30.9655	56.8902	56.5102	58.9339	10.7797	11.5424	10.1007		GGBE1.4	4.42014	4.06474	4.38908	24.6591	25.4318	24.7763	70.9208	70.5034	70.8346
	GGBE1.5	9.51654	9.77759	9.90841	24.2947	24.6984	24.1568	66.1886	65.524	65.9347		GGBE1.5	20.7371	20.4831	21.2614	36.3127	36.3874	35.1046	42.9502	43.1296	43.634		GGBE1.5	22.2615	21.3689	16.2465	50.8834	53.5893	50.1401	26.8551	25.0417	33.6134		GGBE1.5	2.7451	3.15478	2.32983	9.36819	8.05127	9.03	87.8867	88.794	88.6402
	GBE	4.21038	3.80176	4.27613	15.3346	13.6955	15.8345	80.4549	82.5027	79.8894		GBE	27.943	29.8365	25.9536	46.2646	36.6908	48.882	25.7935	33.4653	25.1575	0.00570858	GBE	22.9495	20.5413	23.137	66.4208	68.1674	66.1287	10.6273	11.2922	10.7345		GBE	3.52883	3.70477	3.46277	13.9586	13.4451	13.4562	82.5125	82.8502	83.0809

## Sheet: Figure S4
S4B
	GGBE1.0_concurrent editing				GGBE1.3_concurrent editing
HIRA	R1	R2	R3		R1	R2	R3
PPP1R12C-site3	14.4	13.98	15.36		22	22.25	22.52
PPP1R12C-site1	0.68	0.57	0.62		2.17	2.49	4.8
RNF2	16.73	15.38	15.31		14.18	14.44	14.18
VISTA	6.87	6.6	6.63		7.09	7.24	6.94
RP11-site1	32.04	27.85	24.85		27.8	25.58	26.86
TET2-site5	26.97	21.5	23.78		43.34	47.87	45.36
TET2-site2	0.58	0.68	0.7		0.71	0.66	0.64
HEK2	1.1	1.22	1.05		1.4	1.52	1.38
RP11-site2	4.31	3.51	5.09		10.49	11.38	12.68
EMX1-site3	28.93	27.21	29.46		22.36	23.39	23.82
FANCF	1.83	1.89	1.86		1.63	1.78	1.54
	11	8.18	9.26		16.53	15.51	14.76
S4C
HIRA-C6											PPP1R12C-site3-C7											PPP1R12C-site3-C9											PPP1R12C-site1-C7											PPP1R12C-site1-C8
editing proportion		C-to-A			C-to-T			C-to-G			editing proportion		C-to-A			C-to-T			C-to-G			editing proportion		C-to-A			C-to-T			C-to-G			editing proportion		C-to-A			C-to-T			C-to-G			editing proportion		C-to-A			C-to-T
	R1	R2	R3	R1	R2	R3	R1	R2	R3			R1	R2	R3	R1	R2	R3	R1	R2	R3			R1	R2	R3	R1	R2	R3	R1	R2	R3			R1	R2	R3	R1	R2	R3	R1	R2	R3			R1	R2	R3	R1	R2
GGBE1.0	1.2972	0.8045	1.1297	11.4867	11.6304	11.6996	87.2161	87.5522	87.2399		GGBE1.0	13.284	11.7283	12.428	74.1306	76.786	76.0461	12.5853	11.4857	11.5259		GGBE1.0	19.1994	22.401	18.972	44.8115	39.5824	41.4155	35.9891	38.0165	39.6125		GGBE1.0	4.1412	3.7338	3.816	30.76	31.0891	31.5066	65.0988	65.1771	64.6774		GGBE1.0	9.6076	10.2119	9.4408	64.4115	66.0505
GGBE1.3	0.6231	0.7053	0.6592	11.6996	11.4294	12.3953	87.6772	87.8653	86.9455		GGBE1.3	15.4064	15.2105	15.5031	69.1163	68.4386	69.2453	15.4773	16.3509	15.2516		GGBE1.3	14.375	12.5343	14.0589	24.4153	23.4218	25.6062	61.2097	64.0439	60.3349		GGBE1.3	5.3695	5.5631	4.5881	30.5961	31.6043	30.9658	64.0345	62.8326	64.4461		GGBE1.3	10.0637	9.7686	10.1659	64.8429	62.9742
VISTA-C4											VISTA-C6											RP11-site1-C6											TET2-site5-C6											TET2-site5-C12
editing proportion		C-to-A			C-to-T			C-to-G			editing proportion		C-to-A			C-to-T			C-to-G			editing proportion		C-to-A			C-to-T			C-to-G			editing proportion		C-to-A			C-to-T			C-to-G			editing proportion		C-to-A			C-to-T
	R1	R2	R3	R1	R2	R3	R1	R2	R3			R1	R2	R3	R1	R2	R3	R1	R2	R3			R1	R2	R3	R1	R2	R3	R1	R2	R3			R1	R2	R3	R1	R2	R3	R1	R2	R3			R1	R2	R3	R1	R2
GGBE1.0	41.8252	41.0439	39.5611	24.1165	23.2541	24.0738	34.0583	35.702	36.3651		GGBE1.0	1.8125	1.6871	1.4853	11.0887	10.6011	10.9165	87.0988	87.7119	87.5982		GGBE1.0	2.1476	2.5465	2.4497	13.9039	14.5495	14.9437	83.9485	82.904	82.6066		GGBE1.0	9.6002	7.3614	8.3076	53.4201	44.4749	45.5341	36.9797	48.1637	46.1583		GGBE1.0	26.2754	26.6428	30.2038	53.2555	53.77
GGBE1.3	38.6737	36.9654	39.3877	26.8922	28.2569	26.6787	34.434	34.7777	33.9336		GGBE1.3	2.2828	2.202	2.2456	10.4672	10.2851	10.4767	87.2499	87.5129	87.2777		GGBE1.3	1.4894	1.3433	1.3225	13.5203	13.4601	13.6216	84.9902	85.1966	85.0559		GGBE1.3	9.1818	9.3872	9.2421	54.035	54.7338	53.4576	36.7832	35.879	37.3004		GGBE1.3	26.2928	25.049	26.118	54.2544	55.5862
TET2-site2-C10											HEK2-C6											RP11-site2-C6											EMX1-site3-C6											EMX1-site3-C10
editing proportion		C-to-A			C-to-T			C-to-G			editing proportion		C-to-A			C-to-T			C-to-G			editing proportion		C-to-A			C-to-T			C-to-G			editing proportion		C-to-A			C-to-T			C-to-G			editing proportion		C-to-A			C-to-T
	R1	R2	R3	R1	R2	R3	R1	R2	R3			R1	R2	R3	R1	R2	R3	R1	R2	R3			R1	R2	R3	R1	R2	R3	R1	R2	R3			R1	R2	R3	R1	R2	R3	R1	R2	R3			R1	R2	R3	R1	R2
GGBE1.0	19.7194	18.5091	19.4716	32.2681	37.4746	38.2583	48.0125	44.0162	42.2701		GGBE1.0	4.9633	4.8614	3.8873	21.0649	20.807	19.0846	73.9718	74.3316	77.028		GGBE1.0	3.5944	3.9009	3.9057	13.0546	13.2596	13.1278	83.351	82.8394	82.9665		GGBE1.0	6.7334	6.8224	6.6602	22.2104	24.1891	23.2338	71.0561	68.9885	70.106		GGBE1.0	9.7459	24.8584	24	7.8401	25.7082
GGBE1.3	10.6443	11.5441	9.1075	25.916	25.1385	27.282	63.4397	63.3173	63.6105		GGBE1.3	3.5718	3.6098	3.237	15.0081	15.6711	16.2052	81.4201	80.7191	80.5578		GGBE1.3	3.9153	4.404	4.5035	13.8809	13.3475	11.0624	82.2038	82.2485	84.4341		GGBE1.3	5.5875	6.0045	6.24	25.7155	28.711	27.0577	68.697	65.2846	66.7024		GGBE1.3	22.3295	22.6568	27.7489	24.6589	24.279
S4D
editing efficiency	GGBE1.0		GGBE1.3		editing efficiency	GGBE1.0		GGBE1.3			editing efficiency	GGBE1.0		GGBE1.3		editing efficiency	GGBE1.0		GGBE1.3
RP11-site1	Mean	SD	Mean	SD	RP11-site1	Mean	SD	Mean	SD		HEK2	Mean	SD	Mean	SD	HEK2	Mean	SD	Mean	SD
C2	0.0242101	0.0224356	0.0114572	0.00497495	A3	16.3377	2.91747	43.0904	5.15002		C6	7.7099	1.51552	16.7531	1.10597	A3	3.72473	0.251675	5.35828	0.986938
C6	31.0855	2.40862	56.0034	4.14972	A4	24.2146	4.18344	63.1957	9.37359		C16	0.0277414	0.00827627	0.0295028	0.00549392	A5	16.5811	0.962648	22.0843	3.17649
					A14	1.05826	0.194039	14.5914	1.23676							A7	11.3704	0.465218	22.5128	3.53904
					A15	0.331493	0.00783948	0.806928	0.281501							A8	3.33429	0.202812	4.64607	1.04951
																A9	0.961692	0.130983	0.889992	0.158222
																A11	1.24646	0.150689	1.33702	0.343877
S4E
editing efficiency	GGBE1.3		editing efficiency	GGBE1.3			editing efficiency	GGBE1.3		editing efficiency	GGBE1.3
HIRA	Mean	SD	HIRA	Mean	SD		EMX1-site1	Mean	SD	EMX1-site1	Mean	SD
C6	33.8321	1.47418	A3	4.88126	0.197701		C2	0.0188933	0.00483068	A4	15.586	2.73701
C14	0.0456525	0.0213936	A8	28.9231	1.30463		C6	7.98972	1.51788	A5	18.7906	3.42044
C19	0.00531198	0.00342353	A10	5.09116	0.176117		C10	5.69832	1.0001	A9	5.92946	1.11524
			A11	3.24305	0.111726		C18	0.0186811	0.00324207	A16	0.174655	0.00527933
			A15	1.87797	0.09796		C19	0.00572022	0.00173953	A17	0.242514	0.0133786
			A20	0.247892	0.02529		C20	0.0184671	0.0035755
[truncated: 14 more columns]

## Sheet: Figure S5
S5
	VISTA-C4				VISTA-C6				VISTA-A4				VISTA-A7				VISTA-A7
editing efficiency	GGBE1.0	GGBE1.3	mini-AGBE4	editing efficiency	GGBE1.0	GGBE1.3	mini-AGBE4	editing efficiency	GGBE1.0	GGBE1.3	mini-AGBE4	editing efficiency	GGBE1.0	GGBE1.3	mini-AGBE4	editing efficiency	GGBE1.0	GGBE1.3	mini-AGBE4
	2.3621	1.9813	5.8605		38.0515	32.6333	33.082		47.7421	55.5139	46.6892		12.6802	30.7129	11.0816		3.5651	15.2118	0.5853
	2.1642	1.9629	5.8468		32.9362	30.2987	32.6667		41.6627	50.9193	46.043		11.2493	27.8013	10.9805		3.1438	14.3711	0.5871
	1.9812	1.9615	5.3864		29.377	31.7892	30.1275		36.9042	54.1992	43.7006		9.7042	30.2545	10.5982		2.7652	15.0436	0.552
	RP11-site1-C6				RP11-site1-A3				RP11-site1-A4				RP11-site1-A14
editing efficiency	GGBE1.0	GGBE1.3	mini-AGBE4	editing efficiency	GGBE1.0	GGBE1.3	mini-AGBE4	editing efficiency	GGBE1.0	GGBE1.3	mini-AGBE4	editing efficiency	GGBE1.0	GGBE1.3	mini-AGBE4
	36.1964	47.247	20.5782		21.674	32.9493	11.1605		32.3861	50.1077	18.6469		1.6724	10.5716	0.2788
	29.3229	53.6182	23.4125		16.887	36.8623	12.5938		26.043	56.8256	21.2351		1.2735	12.5	0.2701
	32.0693	50.8413	22.803		19.3404	35.2033	11.4923		29.2663	53.841	18.9085		1.7863	12.0443	0.2868
	HEK4-C4				HEK4-C6				HEK4-C12				HEK4-A3				HEK4-A5				HEK4-A13
editing efficiency	GGBE1.0	GGBE1.3	mini-AGBE4	editing efficiency	GGBE1.0	GGBE1.3	mini-AGBE4	editing efficiency	GGBE1.0	GGBE1.3	mini-AGBE4	editing efficiency	GGBE1.0	GGBE1.3	mini-AGBE4	editing efficiency	GGBE1.0	GGBE1.3	mini-AGBE4	editing efficiency	GGBE1.0	GGBE1.3	mini-AGBE4
	1.3203	1.4554	0.5693		23.7433	24.3874	4.4852		0.0667	0.2249	2.5089		9.9046	18.8621	3.3148		33.707	44.5885	15.3994		0.8475	3.063	0.1981
	1.3473	1.5426	0.5506		25.2707	20.6104	5.2698		0.102	0.1602	2.6448		9.8352	14.9986	3.589		34.937	38.6186	15.611		0.92	3.0254	0.1792
	1.3616	1.5033	0.5208		25.5803	22.8288	4.9178		0.0888	0.1438	2.6445		9.8112	16.1228	3.1687		35.1487	41.7762	16.147		0.924	3.081	0.189

[truncated: 3 more sheets: Figure S6, Figure S7, Figure S1D-WB]
